# Supplementary material for: Genetic variation analysis of the Bali street dog using microsatellites
Source: BMC Genet. 2005 Feb 8;6:6. doi: 10.1186/1471-2156-6-6 (PMC549630; doi:10.1186/1471-2156-6-6)
Supplement: Additional File 1 — "MS 2784776144318916 Supplement1.xls" and contains the primer sequences, expected size range, primer concentration used and annealing temperatures used. In a separate sheet within the same file the protocols for each PCR reaction are listed. [file 1471-2156-6-6-S1.xls]

## Sheet: Primers
Screening Panel	Marker Name	Label	Size Lo	Size Hi	Annealing Temperature	Concentration (uM)	Forward Sequence	Reverse Sequence
VGL_SS1_P01	FH2001	Fam	122	166	64º	.20	TCCTCCTCTTCTTTCCATTgg	TgAACAgAgTTAAggATAgACACg
VGL_SS1_P01	C08.618	Fam	186	202	64º	.20	CAACCCAgggTggAAgC	TAgCAAgAAAATgTgCCCA
VGL_SS1_P01	CPH02	Ned	94	110	64º	.25	TTCTgTTgTTATCggCACCA	TTCTTgAgAACAgTgTCCTTCg
VGL_SS1_P01	FH2054	Ned	135	183	64º	.15	gCCTTATTCATTgCAgTTAggg	ATgCTgAgTTTTgAACTTTCCC
VGL_SS1_P01	C06.636	Vic	129	169	64º	.10	CCAAgAAATCTTTCCAAgCg	CTgCCAAAgTgTCAAAAgTgA
VGL_SS1_P01	FH2004	Vic	228	332	64º	.08	CTAAgTggggAgCCTCCTCT	ACTgTgACCTACTgAggTTgCA
VGL_SS1_P02	AHT130	Fam	103	123	64º	.10	CCTCTCCTggTAAgTgCTgC	TggAACACTggTCCCCAg
VGL_SS1_P02	C01.424	Fam	167	193	64º	.10	AgCTTAgCTTACTgCCCTgg	TCCTTTGGTTTTTAGCAGGG
VGL_SS1_P02	AHT139	Vic	147	157	64º	.05	TCTggTgTgTTTgAgTgAgC	ATgCAgCTCCTggCACAg
VGL_SS1_P03	AHT121	Fam	80	116	62º	.35	TATTgCgAATgTCACTgCTT	ATAgATACACTCTCTCTCCg
VGL_SS1_P03	LEI004	Ned	87	119	62º	.60	CATCATgCATCAAgCAgAgC	TCATgTAAgCAgAgACTgAC
VGL_SS1_P03	C23.123	Ned	138	154	62º	.25	AACTggCCAAACATAAACACg	TTCATTAACCCTTTgCCCTg
VGL_SS1_P03	PEZ08	Ned	215	251	62º	.30	TATCgACTTTATCACTgTgg	ATggAgCCTCATgTCTCATC
VGL_SS1_P03	AHT111	Vic	70	90	62º	.15	CCATACCCAggATAgTTgAT	CCATCCTgAggCTAgCTgTg
VGL_SS1_P04	CPH08	Ned	187	215	64º	.10	AggCTCACAATCCCTCTCATA	TAgATTTgATACCTCCCTgAgTCC
VGL_SS1_P04	AHT137	Vic	126	154	64º	.06	TACAgAgCTCTTAACTgggTCC	CCTTgCAAAgTgTCATTgCT
VGL_SS1_P04	C09.250	Fam	128	150	64º	.10	TTAgTTAACCCAgCTCCCCCA	TCACCCTgTTAgCTgCTCAA
VGL_SS1_P06	LEI002	Vic	127	151	64º	.20	CCCAATACAgCAAgACCTCT	gTTgAAAgAgCTgACTAAgAg
VGL_SS1_P06	PEZ02	Fam	96	140	64º	.10	TCCTCTCTAACTgCCTATgC	gCCCTTgAATATgAACAATgACACTgTATC
VGL_SS1_P06	CPH03	Fam	158	190	64º	.30	CAggTTCAAATgATgTTTTCAg	TTgACTgAAggAgATgTggTAA
VGL_SS1_P06	C22.279	Ned	111	133	64º	.40	TgCTCAATgAAATAAgCCAgg	ggCgACCTTCATTCTCTgAC
VGL_SS1_P06	CPH16	Ned	149	177	64º	.40	CTACACCAgTTAgggAATCTAgC	CAgATTCAAATCCACTCTCAgAC
VGL_SS1_P07	RVC1	Fam	150	168	60º	.40	TCACTgCATATAgAATTAgg	CCAATAggCTgTgAgTgAAA
VGL_SS1_P07	VIASD10	Ned	98	130	60º	.50	CACCACAATCTCTCTCATAAATAC	ggCTgTCACTTTTCCCTTTC
VGL_SS1_P07	C03.877	Ned	165	189	60º	.25	ATAAgAggAAAACATTCCg	TAAggTTAgTTACCACATCTATC
VGL_SS1_P07	C20.446	Vic	184	204	60º	.30	CTgggTATTTACCCAAAgAAAA	TTTCATTCCTTTTAATggCTgA
VGL_SS1_P09	C28.176	Fam	183	203	64º	.50	TCAggCTCTCCAgAgACACA	TTgCCAATAgCAgACTgTgg
VGL_SS1_P09	FH2140	Vic	127	183	64º	.20	ggggAAgCCATTTTTAAAgC	TGACCCTCTGGCATCTAGGA
VGL_SS1_P09	C14.866	Ned	238	254	64º	.40	TgTCATAATAgTTggAATgAC	TTAgAgCTTACTCATgATATCTg
VGL_SS1_P09	C10.404	Ned	150	190	64º	.10	gATTgATgACCTAgATATgCCC	CCATTACTggggAAgCAgAg
VGL_SS1_P10	C31.646	Fam	160	198	56º	0.5	TgggATTCCAAAATgTTTTT	TCCCAggATTAAgTCCCACA

## Sheet: Protocols
PCR Procedures
Reagents and Supplies
Polycarbonate V-bottom microtiter, non-sterile 96-well plate
MJ Research Chill-out 14, liquid wax
Plastic wrap
MJ Research PTC-100 and PTC-200 PCR machines
Master Mix Solution
autoclaved deionized water
Perkin Elmer Buffer 10X II (without MgCl2)
Perkin Elmer 25.0 mM MgCl2
dNTPs (from Roche Diagnostics Corp.)
Thaw individual dNTPs (dATP, dCTP, dGTP, dTTP) (100mM, pH7)
Mix 270 µL of each dNTP. Aliquot 104 µL of this mixture into 10 1.5mL tubes.
Add 1196 µL ddH2O into each 1.5 µL tube. Mix well.
Freeze at -20°C until ready to use.
Dimethyl Sulfoxide (DMSO) {Sigma Chem. Co.}
Perkin Elmer AmpliTaq DNA Polymerase, 5U/ µL
Primers
The primers used with this PCR protocol were prepared in multiplexed panel combinations. Detailed information about each panel can be found on the Canine Marker Panels page. This page lists all selected primers by numerical panel. Each panel table supplies information on the size range, type, dye label and chromosome location of each locus. Primer sequences are also available as well as precise f…
Hot Start PCR
(Canine total PCR volume = 17 µL)
5.0 µL primer-buffer mix.
2.0 µL template DNA.
Add 15 µL Chill-out over each mixture. (Chill-out will prevent any loss of PCR mixture during the PCR run.)
Cover plate with plastic wrap. Heat for 10 minutes at 95°C (Step 1).
Hold at 85°C for 10 minutes while master mix is added (Step 2).
Re-cover with plastic wrap.
MASTER MIX RECIPE:	H2O	dNTPs	10X	MgCl2	DMSO	Taq
48 Reactions	238µL	88µL	88µL	88µL	18µL	7µL
96 Reactions	476µL	175µL	175µL	175µL	35µL	14µL
192 Reactions	952µL	350µL	350µL	350µL	70µL	28µL
Set PCR machine with parameters in accordance with primer mix.
NOTE: Some panels have two separate annealing temperatures.
56°C Panels
STEP	TIME	TEMP.	Comment
1	10 min.	95°C
2	10 min.	85°C	Add master mix (10µL)
3	1 min.	95°C
4	30 sec	56°C	(Annealing)
5	45 sec.	72°C	(Extend)
6	32 times to Step 3
7	30 min.	72°C
8	Infinite	5°C
9	End
58°C Panels
STEP	TIME	TEMP.	Comment
1	10 min.	95°C
2	10 min.	85°C	Add master mix (10µL)
3	1 min.	95°C
4	30 sec	58°C	(Annealing)
5	45 sec.	72°C	(Extend)
6	32 times to Step 3
7	30 min.	72°C
8	Infinite	5°C
9	End
60°C Panels
STEP	TIME	TEMP.	Comment
1	10 min.	95°C
2	10 min.	85°C	Add master mix (10µL)
3	1 min.	95°C
4	30 sec	60°C	(Annealing)
5	45 sec.	72°C	(Extend)
6	32 times to Step 3
7	30 min.	72°C
8	Infinite	5°C
9	End
62°C Panels
STEP	TIME	TEMP.	Comment
1	10 min.	95°C
2	10 min.	85°C	Add master mix (10µL)
3	1 min.	95°C
4	30 sec	62°C	(Annealing)
5	45 sec.	72°C	(Extend)
6	32 times to Step 3
7	30 min.	72°C
8	Infinite	5°C
9	End
64°C Panels
STEP	TIME	TEMP.	Comment
1	10 min.	95°C
2	10 min.	85°C	Add master mix (10µL)
3	1 min.	95°C
4	30 sec	64°C	(Annealing)
5	45 sec.	72°C	(Extend)
6	32 times to Step 3
7	30 min.	72°C
8	Infinite	5°C
9	End
