# Supplementary material for: Genetic variation analysis of the Bali street dog using microsatellites
Source: BMC Genet. 2005 Feb 8;6:6. doi: 10.1186/1471-2156-6-6 (PMC549630; doi:10.1186/1471-2156-6-6)
Supplement: Additional File 2 — "MS 2784776144318916 Supplement2.xls" and contains the individual genotype data for each animal used to derive the statistics and phylogenetic results presented herein. [file 1471-2156-6-6-S2.xls]

## Sheet: 33 pop types
30pop31
	AHT111	AHT121	AHT130	AHT137	AHT139	C01.424	C03.877	C06.636	C08.618	C09.250	C10.404	C14.866	C20.446	C22.279	C23.123	C28.176	C31.646	CPH02	CPH03	CPH08	CPH16	FH2001	FH2004	FH2054	FH2140	LEI002	LEI004	PEZ02	PEZ08	RVC1	VIASD10
pop
AT,	084088	110110	115115	138138	153153	185187	187187	159163	186196	132134	152152	240240	189193	119123	148150	195195	180180	096096	162162	197197	149167	130130	236236	155155	143143	145145	087097	124128	228228	154154	114122
DR6387,	080084	104110	115115	138144	149153	185187	177187	155163	196198	132136	152156	240240	189199	119119	146146	185191	180180	096096	162162	197197	171171	130130	236236	155155	135135	145145	097097	124124	228228	156160	118122
DR6398,	080080	108110	115115	132138	149149	185187	187187	155159	196196	136136	152152	240242	189189	119123	146150	195195	180180	096096	162162	197197	149171	130142	236236	155163	135135	145145	099099	124128	228232	156160	118118
DR6400,	084084	104104	115115	138144	149149	185187	177187	155159	196196	132138	152152	240240	189199	123123	142150	191195	180180	096096	162162	197197	149167	130130	236236	155155	135135	145145	087099	124124	232235	154160	118118
DR6407,	084084	104110	115115	138144	149149	185187	177177	159163	196196	132132	152152	240242	189189	119123	146146	195195	180180	096096	162162	197197	149167	130130	236236	155163	135155	145145	087097	124128	232232	156156	118122
DR6429,	084088	104110	107107	138138	149149	185187	177187	155163	196196	132136	152156	240240	189189	123123	146148	191195	180180	096096	162162	197197	167171	130130	236236	155155	130135	145145	087097	124124	235235	156156	118118
DR6430,	084084	108110	109115	138138	149149	181185	177177	155155	196196	132138	152152	240240	189189	119123	146148	185191	180180	096096	162162	197197	149171	130130	236248	155163	135143	145147	087087	124124	228235	156162	114118
DR6462,	080080	104108	115115	132138	149153	185185	187187	155159	196196	132132	152152	240242	189189	119119	146148	185195	180180	096096	162162	197197	171171	130142	236248	155155	135143	145145	097097	124128	235235	156156	118122
DR6616,	080088	098104	115115	132152	149149	185187	177177	163163	196198	132138	152152	240242	189189	123123	146148	195195	180180	096096	162162	197197	167171	130130	236248	155155	135135	145145	097099	124124	228232	156160	118122
DR6617,	084088	104110	115115	144144	149149	185185	177177	155159	192196	136138	152152	240240	189189	119123	146150	191195	180180	096096	162162	197197	149171	130130	228236	155155	135135	145147	087099	124128	232235	156160	118122
DR6715,	080088	104104	107109	138144	149149	185185	187187	155159	196196	132138	152156	240240	189189	119119	148150	191195	180180	096096	162176	197197	149167	130142	236236	155167	135135	145145	087087	124128	232235	156160	118118
DR6739,	080084	104104	115115	132138	149153	185187	187187	155159	196196	136136	152152	240240	199199	123123	142142	195195	180180	096096	162162	197197	167167	130130	236236	151155	130135	145145	087097	124124	228228	160160	122122
DR6740,	080080	110110	115115	132132	149149	185185	187187	155155	192196	132132	156156	240240	189189	119123	146148	185191	180180	096096	162162	197197	171171	130142	236236	155155	130135	145145	087099	124128	232235	156160	118118
DR6996,	080084	104104	115115	138138	149153	185185	177177	155161	196196	132132	152152	240242	189189	119119	146148	185195	180180	096096	162162	197197	149167	130130	236236	155155	130143	131145	097111	124128	228235	154156	114122
DR7101,	080084	110110	115115	138144	149149	185187	177187	155159	186196	132134	152156	240240	189189	121121	142148	195195	180180	096096	162178	197197	163167	130130	236236	155163	135143	145145	087097	124124	232232	156160	118122
DR7102,	080084	104110	115115	138138	149149	181185	177187	155161	196196	132132	152152	240240	189189	119123	148148	185195	180180	096096	162162	197197	171171	130130	236236	155155	135135	145145	087099	124128	224232	154160	118122
DR7133,	084084	104110	115115	138144	149149	185185	187187	155163	192192	132132	152152	240240	189195	119123	148148	185191	180180	096096	162162	197197	171171	130130	236236	155155	135135	145145	097097	124124	228228	156156	114122
DR7247,	084088	104110	115115	132138	149153	185187	177187	155159	196198	132132	152152	240240	199205	119123	142142	185185	180180	096096	162162	197197	167167	130130	236236	155155	135135	145145	087097	124128	228232	156160	118118
DR7524,	084088	104110	107115	132138	149153	185187	187187	159163	196196	132134	152152	240240	189205	119119	148150	195195	180180	096096	162162	197197	149167	130130	236236	155155	135135	131145	097097	128128	232235	160160	118118
DR7525,	080084	104104	107115	138144	149149	185185	177177	155155	196198	132132	152156	240242	189199	119123	146148	185195	180180	096096	162176	197197	167171	130130	236236	155155	135135	145145	087087	124124	228235	156160	118122
pop
AKITA,	080080	102102	117117	152152	157157	185185	173177	153157	194196	136140	152166	246246	187195	119127	146148	185185	170178	096096	178178	197197	167175	134134	240248	155171	135135	141143	087097	128128	232239	156162	114114
DR1180,	074074	104110	121121	134148	153157	185191	177177	153161	196198	136142	158162	246246	191191	127127	142148	185185	160170	096100	174174	209213	165167	130142	236240	175175	135155	141143	097097	120124	231232	156162	118126
DR1226,	074074	110110	105105	134134	153153	183193	173177	159159	196198	136136	152152	242246	191195	119119	142148	185185	178186	096096	174186	209209	165167	142142	232248	155179	135135	131141	087097	128128	235239	160162	114118
DR3323,	076080	102110	117117	134134	153157	183185	173173	153155	196198	136140	156160	240246	191195	119127	142146	185185	170178	096096	174174	209213	167175	142142	236248	155155	135151	141147	087091	124128	232239	162162	114114
DR3327,	074086	102110	117121	152152	153153	191191	173181	153159	188196	136140	158160	240246	195195	119119	142146	197197	182182	096096	186186	199213	163167	130142	240308	155155	125125	141145	097097	120120	232239	156158	118118
DR3328,	074080	102110	107117	152152	157157	183185	177177	153155	198198	136136	162166	246246	195195	119127	142148	185185	178182	096106	174178	197197	171175	142142	232240	155179	135151	141143	087097	120128	235239	158162	114130
DR3329,	074074	098110	117119	134152	153153	183183	173177	151153	198198	136136	152160	246246	189191	113133	142142	185185	176178	096096	168178	197197	167167	142142	232248	155179	139151	131143	087091	120128	232232	162162	118118
DR3330,	074074	092102	117121	152152	149153	183185	177177	153155	196198	136136	160162	246246	191195	119133	142146	185185	182182	096096	174178	197209	175175	142142	236240	155155	135139	131141	097097	120128	239239	156156	118126
DR3331,	074088	102102	117121	132152	153157	185185	173173	153155	196198	142142	158162	246246	195195	119119	148148	185185	178182	096096	178178	199213	167171	142152	232232	155175	135155	131131	087087	120124	228231	156162	114118
DR3332,	074088	106110	107117	150152	153153	183191	173177	151159	196198	136138	162166	240246	187195	119119	146148	185185	170178	096096	178186	209213	167175	142142	248308	155179	125139	141141	097111	120128	232239	156162	114114
DR3334,	080080	080102	105119	150152	153157	183183	177181	153159	196198	136136	152162	242242	191191	119133	142148	185185	178186	096096	174186	209209	171175	142146	232236	155179	147151	143145	097097	124128	231239	156160	114114
DR3336,	074080	110110	117119	148152	153157	183193	173175	151155	198198	136136	152162	242246	187191	113119	142142	185185	170182	096100	178178	197209	167167	142142	232236	171179	135135	131131	087091	128128	232232	162162	114118
DR3337,	074080	110110	107121	138152	157157	185193	173175	151151	198198	138144	166166	240240	193195	119119	148148	185185	178186	096096	174182	209211	171175	146146	232244	175175	151151	141143	097111	128128	231232	156162	118126
DR3339,	074080	098102	117121	134152	153153	183185	177177	153159	196198	134138	156162	240246	195195	119127	146146	185185	182186	096096	174174	209213	167167	134142	232232	171179	135135	143143	097097	120120	232239	156156	114114
DR3340,	074074	098110	107121	134152	153157	183185	177181	155159	188198	138140	152156	246246	185195	119119	142148	185185	178178	096096	174178	199213	167167	142142	232232	155179	125135	131143	097097	120124	232239	156156	118118
DR3346,	074080	080102	117119	150152	149157	183183	173181	151155	188198	136138	156162	246246	191195	119119	146148	185185	160178	096100	174174	213213	167167	142142	240308	155179	135151	141145	087097	120128	232239	156162	114118
DR3351,	080080	102108	107117	134134	153157	183185	175177	153159	196198	136136	156162	246246	189195	119119	148148	185185	178178	096096	174174	209209	167175	142146	232232	155155	135135	131147	087091	124128	231232	156162	114118
DR3355,	080088	102110	105119	134148	153157	185193	173173	153155	196196	136136	162162	240246	195195	119119	142146	185185	178178	096100	162182	209209	167167	142142	236240	151175	135135	131131	087087	120128	231232	162162	114118
DR3358,	080080	102110	117117	152152	149157	183183	173177	151155	188196	136138	152160	242246	187187	119133	146146	185185	186186	096096	178178	199199	167167	142142	232236	155155	151151	131133	087097	128128	228232	162162	114114
DR3360,	080080	080110	105117	134152	157157	183193	181181	151155	198198	136144	152152	246246	191193	119127	142146	185185	160178	096096	178178	209209	167167	142142	232232	175175	135135	143143	087097	120124	232239	156162	114118
pop
AES,	086088	098108	111113	146146	153153	185187	175177	149159	198198	138138	154156	240246	189195	119121	142148	185193	188190	098098	162162	197197	169175	130146	232308	151163	126151	143145	087087	128136	227235	154156	122126
DR5983,	080088	106112	109111	138138	149153	187187	177177	149159	196198	140140	154156	242246	189189	121123	142150	197197	168188	096102	162168	197211	169169	130150	232236	151151	126135	131143	087097	128128	235235	154160	110114
DR6014,	074084	094104	107123	132148	153153	185185	171175	159161	198198	136136	158158	240240	189195	121121	146148	197203	174178	096098	162168	197205	171175	134142	236236	151159	125130	131131	087097	128128	227235	154160	110118
DR6026,	084088	100104	107111	148152	149153	175185	171177	157159	198198	132140	156158	240248	189189	119127	144148	197203	178178	094106	162178	205205	149149	122146	236240	151175	135135	131141	097109	120128	227231	156156	114114
DR6033,	078088	100106	123123	148148	153155	175187	177181	159159	190198	138142	158158	248248	189189	121121	146148	185185	182182	096096	162162	205205	169175	130130	236312	155155	130135	131143	087097	128128	223235	154162	122126
DR6037,	084088	096112	111115	132138	153153	175185	177181	149159	190202	138140	154156	242246	189189	119119	142150	185193	168182	106106	162168	197197	171175	130130	236308	151155	135135	131143	087107	128128	228228	154162	114122
DR6038,	084088	096112	111117	132148	153153	185187	177181	149159	190198	138140	152154	242242	189189	121121	142150	185185	182182	102106	162162	197197	171173	134146	232308	151151	126130	131131	097097	128128	223227	154156	110118
DR6041,	088088	104104	107109	132132	153153	181187	177181	159159	196198	138138	156158	232240	189189	119119	142144	195197	182182	094098	162186	197207	149169	146146	236236	151167	125130	131141	087109	120128	227243	154156	122126
DR6043,	084088	104106	107107	132148	153153	185185	171181	157159	198198	132138	156156	240248	189189	119119	142150	195197	178178	094096	162178	205205	149149	146150	236240	151175	125135	131141	087109	120128	227227	156162	114114
DR6103,	080088	104110	111111	132140	157157	181187	177177	159161	190198	138138	156158	232242	189189	119119	142142	185197	178182	098106	176182	197197	149169	130150	236236	147175	135151	131131	087097	120128	227239	160160	110126
DR6105,	080088	108108	117117	132142	157157	175185	173177	157161	198198	138138	156158	248250	189189	121121	146150	185193	168178	098098	162176	197205	169175	130130	236312	151167	135135	131131	097097	128128	227235	154156	110110
DR6120,	088088	096104	111117	148148	153153	181187	177177	159159	190198	138142	158158	242250	189189	119119	142148	185197	182188	094106	162176	197197	149175	142146	232236	151151	130151	131143	097097	128132	235243	154160	122122
DR6125,	080088	104104	111117	148148	153153	175181	177177	159159	198202	140142	156158	242250	189189	119121	142148	195197	178188	094098	176186	197207	169175	142142	232312	151151	135151	141143	087097	128128	235239	154160	110122
DR6150,	084088	104106	111111	132148	153157	175175	171171	157159	196198	138140	156158	240240	189189	119127	144144	197203	182182	106106	178178	197205	149149	142146	236236	151175	125135	131141	109109	120120	223227	156156	114118
DR6163,	088088	104108	111111	132132	153157	187187	177181	157159	198198	138138	158158	240240	189193	119121	142144	197197	178182	094094	174178	205205	149149	142146	236240	151151	135135	131131	097109	120120	227227	154156	114114
DR6169,	084088	104110	107107	132148	153153	187187	177177	159159	198198	132138	158158	240248	189189	119119	144148	197197	174178	096096	162178	197211	149149	142146	236240	151151	125125	131131	097109	128128	227227	156156	114118
DR6183,	080088	098104	113117	138148	149153	185187	177181	157159	190196	142142	154160	240246	189193	119121	142146	185185	174178	094106	162176	205211	149169	130142	236312	151159	135135	131131	087097	128132	227231	158160	110126
DR6189,	080088	096104	109117	142142	153153	175187	175177	157159	198202	138142	156158	242248	189193	119121	142146	185185	178182	096106	168178	197197	149149	130142	232232	151175	126139	131131	087109	128136	227235	158160	130130
DR6190,	082088	098106	113117	132148	153153	175187	177181	159159	198198	140140	156158	240242	189189	119121	146148	193197	182182	094096	162168	197211	149169	130142	236308	151159	126135	131145	087087	128128	235243	154160	122122
DR6192,	088088	106106	113113	146148	153153	187187	177181	157159	198198	140142	156156	242250	185189	119121	142146	185193	178188	096106	162178	197211	149171	142142	232236	151151	126151	131131	087097	128136	227243	156160	114130
pop
AS,	080084	096110	109115	138138	149157	181185	175177	159159	196198	142142	158160	238248	195195	121121	146150	185195	168188	098106	162176	197197	149149	142142	320320	147151	135135	131141	097097	128128	220231	154154	114122
DR1546,	074088	102104	107111	132138	149153	181185	177181	159159	198200	142144	152158	238246	189189	121127	142148	195197	178180	096106	158176	197211	175175	142142	312320	151159	135139	141141	087097	128128	231235	156158	114118
DR1547,	074088	102104	109111	132148	153155	181187	177187	159159	192198	136138	158158	248248	189189	121121	148148	185195	168180	106106	176178	197197	175175	142142	312312	151151	135135	141141	097097	132132	223227	156156	114122
DR1548,	088088	096112	109109	148148	153153	185187	175177	159159	198200	138142	158158	250250	195195	121121	148148	195195	180180	106106	178180	197197	175175	130150	244312	151151	135155	141141	087087	132132	223231	154158	114114
DR1552,	074084	102102	111111	132132	149153	185185	177181	159159	192196	136140	156158	250250	189189	121127	148148	185185	180180	096096	174176	197197	163163	142142	312312	143147	135143	141141	087097	132132	231235	156158	114118
DR1558,	074080	102104	111115	150152	149149	185185	177177	157161	192200	136142	156156	246246	189189	121127	142148	185197	178182	096096	158168	197211	165175	130142	232244	155155	143155	131141	097109	124132	227227	156162	114122
DR1646,	088088	094102	109111	138148	149153	175185	177187	159159	198198	140140	158158	246250	189195	121121	148148	185195	180180	096098	178178	197205	175175	142142	244312	151167	135135	133133	087087	128132	220231	158162	114114
DR1683,	080084	102104	109111	148148	153153	175185	179187	157157	196200	138140	152158	238246	189195	121123	148148	185197	178180	096098	162178	197205	163171	142142	236312	151151	135159	141143	087097	128132	220235	156156	114118
DR1684,	084088	106106	111115	132148	149153	181185	179181	159163	192198	140142	158158	242248	195195	119127	148148	185193	180188	096096	162176	197197	171175	142142	236312	147151	135143	131131	109109	124128	235235	154162	118122
DR1839,	080088	094104	109109	132148	149153	181187	177177	159159	196200	142142	158158	238248	189195	121121	148148	195195	180180	098106	176178	197205	171175	142142	240312	155167	135135	141141	087097	124132	220235	156158	118118
DR1957,	088088	102112	117123	132132	149153	175185	181183	157159	198198	136142	158158	246250	189189	127127	142148	185193	178180	106106	176178	205211	163171	142146	236236	151151	135135	131141	097109	128128	235239	156162	118122
DR1958,	084084	102102	111113	138148	149149	175181	177177	159159	194198	138142	152158	238246	189189	121127	146148	185195	180188	098106	176180	197197	167175	146150	244304	151151	135135	141143	087097	124124	223235	154158	122122
DR2492,	074090	104106	111111	132132	149155	175185	173179	159159	198200	136138	158158	246246	195195	121121	148148	185195	168180	096106	162178	197197	175175	142146	236312	147151	135135	131131	087097	124128	220235	156158	114114
DR2494,	074074	104104	109111	138138	153153	181185	177177	159159	188200	138140	158158	246248	193195	127129	148148	185195	180180	098098	162176	197197	175175	142146	236312	151175	135135	133141	087097	128128	220227	162162	114122
DR2496,	084084	102104	109111	134150	149153	183185	175177	157159	192200	134142	154158	244250	193195	119127	142148	185195	178180	106106	176178	197197	175175	130146	320320	143147	135135	131143	097097	124132	220231	154156	114122
DR2540,	080084	104104	111111	132138	149153	183185	175177	159159	194198	134138	152158	242246	189195	119127	142148	185195	178180	096106	178178	197209	175175	142150	236236	151151	135155	131139	087097	116132	231231	156156	118122
DR2541,	082084	100104	109109	138146	153155	181187	181181	155159	192196	134138	156156	242248	195197	121121	146148	185195	180180	096106	162178	197209	167173	130146	312316	143151	135139	131141	087097	124128	235235	158162	114118
DR2740,	084084	100102	111111	132146	149149	175185	177177	159159	192198	138140	158158	248248	189189	121121	146148	195195	178180	096096	176176	197209	155163	146146	236312	147167	135135	141143	087097	128132	220227	156162	110118
DR2965,	084084	100106	109111	148148	153155	181185	173187	157159	192198	138138	152158	246250	191197	121121	148148	195197	180180	096106	162176	197197	175175	142142	236236	151155	135135	131143	087099	128132	228239	156158	122122
DR2972,	084088	096104	109111	138138	149153	175183	175179	159159	192200	132142	158164	238242	189189	119127	146146	195195	180180	106106	170176	197197	149175	142142	320320	143151	135135	133141	087097	128128	220235	158158	110114
pop
BALI,	078082	094094	115117	134152	153153	175185	177181	133153	196196	134134	150158	238238	189195	125127	146148	187197	178182	096102	176176	201205	167167	134138	228312	163167	139155	143143	097097	108124	231243	158160	110126
DR7436,	082084	108114	107115	150152	149149	185185	175181	155159	194196	136142	158158	240240	197197	113127	142152	185185	176178	096106	176186	197205	167167	142142	236248	147163	139159	131143	097099	124132	223231	158158	110110
DR7437,	078082	094098	115117	150150	149149	175191	179181	155157	196196	140142	166168	240244	193195	125127	150154	185195	166178	096096	174178	205209	149171	134142	240240	155167	147171	141143	097097	120132	231235	158160	114114
DR7439,	084084	082110	117117	136148	149149	175193	175179	155158	188198	136142	156158	240248	193199	113125	142148	185185	178186	096096	170174	197207	167169	134142	232236	155167	135139	131141	097097	124128	235235	158158	114118
DR7440,	080082	082090	115115	136148	149157	185185	179181	153153	196198	134138	158158	240240	195195	113125	142148	185195	186186	096098	178178	205209	149177	134150	236240	151155	147151	131131	097097	112120	235235	156158	110126
DR7446,	082084	096108	109115	150152	149157	185185	171183	155155	188196	146146	158168	238246	189195	119125	142146	185189	188190	096096	178180	201205	167171	134138	236240	159167	135143	141143	097109	124136	231239	158160	118122
DR7447,	082084	096108	107109	146152	149157	185191	171179	155157	188198	142146	168172	238240	185191	113119	142142	185189	178188	096096	176178	205207	149171	134138	236240	167167	139143	141143	099109	124124	235239	160160	118122
DR7465,	082082	102104	111115	146148	157157	185191	177181	155155	196200	134138	150160	238244	191195	113123	148150	195203	178178	096102	162186	201211	167169	134142	244244	163167	143155	141143	097097	124124	243243	156156	118126
DR7466,	078082	090102	111113	148148	153153	185185	175181	155157	196196	142142	158158	244248	193195	119121	148148	185189	182182	096106	170170	207211	149169	142142	228244	159171	125135	143143	097099	128132	231235	156156	114118
DR7467,	078082	082100	107107	148152	157157	185185	173175	153153	196196	134134	164170	238240	185195	121121	152152	185185	176182	106106	178180	199209	171175	146146	240240	159171	139139	131131	087099	120132	235235	158160	110126
DR7468,	082082	082094	117121	148148	149149	185185	177183	157157	196196	134138	156156	240244	187195	125127	142146	185185	182188	096096	180180	201207	171171	130142	228244	159159	139139	131143	097097	124132	223243	158158	110126
DR7469,	078082	100116	107117	146148	149149	185191	173177	153153	196196	134138	156164	238246	185195	121125	148152	185185	176182	096106	170178	209211	167171	146146	228240	171175	139139	131131	087097	120128	235235	156158	110110
DR7470,	082082	100102	113117	148148	149149	185185	175181	153153	188196	138138	172172	240252	189191	113127	142148	185185	178182	096096	178182	201209	167167	138150	228244	171175	135163	131131	097097	120128	235243	156160	118122
DR7471,	082082	082110	115121	134148	149149	185185	175183	133155	200200	136142	158170	244244	193197	125125	148148	185185	182186	102102	170176	211211	149149	138142	236240	159175	135159	131141	097097	128132	235239	158158	110114
DR7472,	082082	094094	107121	132148	149149	191191	173181	155155	196196	134136	156170	240244	195195	123127	142142	185185	182190	096096	162174	207207	171171	130146	228236	159167	125151	131141	099099	132132	223223	158160	110114
DR7473,	082082	100104	117119	148148	149153	185185	175175	153155	196198	138140	158160	244246	185199	113113	144144	185185	178182	096098	180184	201205	167171	142142	236236	171171	135135	141143	097097	112120	235239	160160	110114
DR7481,	080084	098112	109119	134154	149149	185185	177179	153155	194196	134138	156158	238244	195195	123125	142148	185185	182184	096096	174176	199205	167171	138142	228248	155175	139143	131141	087097	120132	235235	156156	110114
DR7482,	078082	082100	121121	148152	153153	175185	173181	153153	196198	134134	158158	238246	195195	125127	142148	185185	178182	096106	170182	207209	167171	134138	244244	163167	135151	143143	097109	120132	231235	156160	110122
DR7484,	074084	090094	117121	150154	149149	185185	175175	155155	196198	136138	166166	238248	185185	119127	142142	185189	172172	098106	180180	209211	167167	134134	232308	159167	147147	131131	097099	128128	235235	154156	114122
DR7486,	082082	102106	119121	134148	149149	175185	175179	155161	192196	134136	166166	238250	189189	121127	144152	185189	184186	106106	176182	201205	171171	134146	232236	151171	139159	131141	097099	124124	227243	156156	102118
DR7487,	074084	090110	117121	136148	149149	175175	175177	153155	198198	138142	156158	240240	191193	113125	148150	185185	178186	096102	174178	205207	167167	134146	232236	155155	135139	131141	097099	124128	235235	158158	114118
DR7488,	078082	102108	117119	134146	149153	185191	177179	133153	194196	134144	158174	240250	189189	113125	148148	185185	176188	096106	172180	197209	149171	138150	232244	151159	143143	141143	087097	132144	235235	156160	110110
DR7489,	074084	090110	117117	136148	149149	175187	175177	153155	198198	138142	156158	240240	191193	113125	148150	185185	178186	096102	174178	205207	167169	134146	232236	155155	135139	131141	097099	124128	235235	158158	114118
DR7490,	082082	098102	111111	146154	149153	185191	181185	153161	196198	134134	158164	238246	189191	119125	142146	185185	176188	096096	170180	209209	169171	134138	236312	151167	125139	131131	097099	120120	231235	156158	106114
DR7491,	082084	102102	109121	148150	153153	185185	177177	155157	196196	144144	160170	238240	193195	113113	148148	185185	178186	096096	178180	205209	173175	134146	240240	167171	135139	141143	097097	120132	235239	154156	126126
DR7493,	082084	104110	117121	150154	149153	185191	165179	157159	194196	136138	150158	246246	185195	113121	142148	185187	174186	096106	178182	205211	167169	130146	232236	155175	135135	131141	097097	128132	227243	156160	118118
DR7494,	082082	090100	113115	132148	149153	191191	175177	155161	196200	132134	158158	238240	187191	125129	146146	185185	186186	096106	172176	201205	167171	130150	240248	155159	125139	141141	097097	108132	223239	156158	110114
DR7495,	082088	100102	121121	132148	149153	185191	175177	155155	196198	134138	158158	240246	189191	125129	142150	185185	186186	096102	170172	201205	167167	130150	240248	159159	135139	141143	097099	120128	231239	156156	118122
DR7496,	082084	090098	117117	146148	149149	185191	175183	133133	188196	132138	160166	238242	191195	113125	142142	195197	184190	096096	162174	199205	169171	130134	232304	155159	147163	131141	097097	120120	223235	158158	106114
DR7498,	082092	098102	117121	152152	149153	185191	181181	155155	194196	136142	158164	238246	189193	113119	144148	185185	178184	096106	162174	201205	173175	130150	236320	163167	155159	131131	097097	112120	239243	158158	122126
DR7499,	082084	090102	111121	132152	153153	185185	173179	155157	194202	134136	158162	240246	191193	121127	146152	185185	186188	096102	174178	199211	167171	138138	240240	147151	139155	131131	097097	120128	231235	156156	110118
DR7500,	078082	094098	113117	134136	149149	185191	175179	155155	196198	134140	158174	246250	185193	119125	144148	185185	184188	106110	172178	205209	167177	134142	240240	155171	139159	131131	097097	116120	231231	156158	118118
DR7501,	082084	100102	111117	152154	149149	185191	179179	157159	194198	136140	158162	240246	191191	125125	144146	185185	178188	096096	174176	209209	167167	138150	244312	167167	139151	131143	087097	128128	227235	156156	122122
DR7504,	078082	100104	111121	134154	149149	185185	175187	157161	196198	134134	158160	238244	191195	125125	142148	185185	186186	096098	174180	201209	167167	142142	240312	159167	139159	131143	087097	120120	227235	160160	114114
DR7505,	082084	094106	111113	144150	153153	185185	175179	153161	196198	134134	166170	238240	193195	127127	142146	185185	178178	096096	162178	201205	167171	134134	232316	167167	143143	131141	097111	120128	235235	158158	110118
DR7506,	078078	094100	115117	148150	153153	191191	181183	155161	194196	134142	162172	240240	191191	119125	144150	185185	174178	096096	180182	201201	167171	138142	240244	151163	167171	131131	087097	120128	235243	158160	094114
DR7510,	082088	100112	115117	148150	153153	185185	171175	155155	196200	134138	158158	240240	191191	125125	142146	185199	186186	096106	180180	205205	167167	142150	240248	155159	125135	143143	097099	120132	231235	156156	118122
DR7511,	078082	090104	115115	134146	153153	191191	173179	155159	196196	134140	160172	238238	189191	113113	148148	185199	182182	096096	174184	201201	171173	130142	228240	167175	125135	131131	097099	120128	235239	156158	118126
DR7512,	078082	096096	107117	148150	149155	191191	179181	155155	196200	134136	152162	240242	189195	113127	146148	185185	178184	096106	162184	197205	167171	130134	236244	167167	160163	131141	097097	120128	231231	156158	110118
DR7513,	078082	094100	115121	146148	149149	185191	177181	153155	194196	134138	158174	240248	185197	119123	144148	185185	178188	098106	178180	201205	171177	134146	232244	151167	159159	131131	097097	116128	231231	156160	118122
pop
BT,	080088	104106	109109	132152	149149	185187	177177	159159	190198	128134	154156	242244	187189	121129	146148	185197	182188	106106	162178	197197	167167	130130	232304	155175	130147	131131	087109	124132	239239	154162	118118
DR3198,	080084	104108	109115	132138	157157	185185	177177	157157	196198	128134	150156	240250	187201	121127	148148	191197	176178	098106	178178	199199	149169	130130	304304	147171	143143	141143	105105	120128	227227	154154	110118
DR3199,	080088	104110	109109	148152	157157	181185	177177	157161	190196	138138	154154	246250	187189	119119	148148	197197	182188	098098	162162	197197	149169	142146	236304	175175	135139	131141	109109	108120	231231	154154	114118
DR4250,	080084	104106	109113	148148	157157	185185	175177	159159	196196	128134	154154	244244	189189	129129	148148	185185	182188	098098	178180	197197	167167	142146	232240	151175	135135	131143	097105	132132	224231	156156	110118
DR4254,	082088	106106	113115	148148	157157	185185	177181	157159	196198	128128	154156	244244	189189	119119	148148	197197	176188	096096	162178	199209	167167	138142	232304	151151	135143	131143	097109	124124	224231	156156	110118
DR4256,	084084	106106	107115	132152	157157	185187	177177	159159	186198	134134	154156	244246	201201	119121	148148	191191	188188	106106	162178	197199	165167	130142	240240	147171	135143	131141	097097	124124	224231	154156	118118
DR4257,	080088	106106	107109	134146	157157	175175	177177	157159	188190	128138	154154	244244	187187	121121	148148	195197	176188	106106	162178	205215	167167	130150	232304	147147	135135	141143	097097	128128	231231	154156	118118
DR4258,	080084	108108	109115	146148	157157	175187	177177	157159	188190	128128	150150	240240	187187	119127	148148	195195	188188	096106	178178	197199	169175	130130	232232	147151	135143	131141	105105	128128	228231	154156	118118
DR4260,	080084	106106	109113	132146	149153	185187	177177	157161	188196	128134	156156	246246	201201	127129	148148	185193	176182	106106	178178	197215	149149	138142	232232	147151	143143	131141	097097	128132	231231	162162	110110
DR4262,	080080	104106	109115	132148	157157	185185	177177	157159	192200	128134	156156	244244	187187	121121	148148	197197	172182	094098	178178	199199	149149	130142	232232	147151	139139	131141	109109	128132	224231	156162	110110
DR4276,	080084	108112	109109	132138	149157	185187	177177	157157	188198	128134	150156	240244	187189	119119	148148	195197	188188	106106	162162	197199	167167	130130	232232	151171	143143	141143	105109	124128	227235	154156	110118
DR4279,	084088	104106	109115	132134	149157	185187	177177	159161	190190	128138	154154	246246	187189	119119	148148	185191	176182	106106	162178	197209	165167	130138	232304	151175	143143	131141	087109	120132	224239	154156	110118
DR4280,	084088	104106	109115	134148	157157	185185	177177	157161	188196	128128	154154	244246	187189	119127	148148	185197	178188	098098	178178	199209	149167	130142	232304	151151	135135	131141	087087	124132	239239	154156	118118
DR4281,	088088	106110	109113	132134	149149	185187	177177	157157	196196	128134	154154	244244	187201	121121	148148	197197	176188	098106	178178	197199	165167	130150	232232	147147	135139	131141	097097	124128	224224	156156	110110
DR4282,	080084	104106	109113	132152	149157	185187	177177	157159	188196	128134	154154	244244	187189	119129	148148	197197	182188	098098	178178	197199	149167	130130	232232	147147	135143	131141	097109	124124	224228	156156	110118
DR4283,	080088	104104	109113	132132	153157	185187	177177	157157	186198	128134	152152	244246	187189	119129	148150	191193	176188	106106	178178	199207	165167	130130	240304	147151	135143	131131	097105	124124	224239	154156	110118
DR4284,	080084	106110	109115	132132	149157	185185	177177	157159	190196	134134	154156	244244	189189	119121	148148	197197	176188	098106	178178	215215	167167	142150	232232	147147	135135	131141	097097	124124	224224	154154	110118
DR4285,	080080	104106	109113	132132	153157	175187	177177	159159	188196	128134	150152	242246	187201	119121	148148	195197	166188	098098	162162	197199	165167	130130	232304	151175	135135	131131	097097	124128	231231	154156	118118
DR4286,	080088	104106	113115	132134	153157	183185	177177	159159	188190	128128	150150	240246	189189	127129	148148	193197	176176	096098	162178	197209	165165	130150	232236	151151	135135	131131	097109	120120	224231	154156	110118
DR4289,	084088	104108	109109	132148	157157	175185	177177	157159	190196	134138	154154	240244	187187	119123	148148	185185	188188	096098	162162	197197	167167	138150	232304	175175	135147	141143	087109	128128	231239	156162	110118
pop
BMD,	080082	100104	109119	132138	153153	187187	173173	159159	192194	132142	164164	240240	189189	121121	148148	185185	178178	098104	162180	211211	171175	130150	232232	151159	130135	141141	097097	120120	231235	160160	114118
DR2600,	080082	100104	109111	138150	149153	181187	173177	159159	192196	132132	164164	242246	189189	121127	148148	185189	178180	098110	162180	199211	169171	130130	232236	155155	130131	141141	097097	116116	224231	160162	118118
DR2900,	082082	100106	109119	132148	149153	187187	177177	159159	194194	132134	164164	242242	189189	121127	148148	193193	178178	098106	162180	211211	169175	130150	236240	155155	130130	131141	087113	120120	231235	154160	114118
DR2927,	082082	100104	111111	132132	149149	187187	177177	159159	186194	134134	162164	240246	189189	119127	150150	185185	178178	106106	162180	211211	171171	130130	236236	155155	131135	141141	097097	108120	239239	160162	118118
DR3885,	082082	100106	107111	138150	153153	187187	177177	159159	194194	132134	164166	240242	189189	127127	148152	185185	174180	098098	178180	199199	165171	130150	232236	155155	130131	131141	097097	116120	235243	160162	114114
DR3886,	082082	100100	109111	138138	153153	181187	177177	159159	192194	132134	156156	240242	189189	121127	148150	185185	176178	098106	180180	197211	169175	130130	232236	155155	131131	141141	097109	120120	223223	160162	118118
DR3887,	082082	100104	111119	132150	149149	185187	177177	159159	186194	132134	164164	238240	189189	127127	146152	185185	174178	098098	162180	199209	175175	130130	232236	155163	130131	141143	097097	108120	231231	154160	114118
DR4371,	082082	100104	109109	138142	149149	187187	177177	159159	194196	132134	164166	240242	189189	119121	146148	185193	178178	098106	180180	209211	171171	130150	232232	155163	135135	141141	097097	120120	235239	154154	118122
DR4388,	082082	100100	111119	138150	153153	187187	177177	159159	194194	134142	152164	240240	189189	127127	148152	193193	178178	098106	162162	197197	171175	130130	236236	155155	131135	141141	097097	120120	223235	160160	114118
DR4517,	082082	100106	109111	132150	153153	187187	177177	159159	192194	132134	164164	240242	189189	119121	148150	185193	178178	096098	162180	197211	171175	130130	236236	155163	135135	141141	097097	120120	223231	160160	114122
DR4518,	082082	100100	111111	148148	153153	187187	173177	159159	194196	134134	164166	240240	189189	121127	150152	185185	174178	098098	180180	211211	165171	130130	232236	155163	135135	141141	097097	116120	231239	162162	118118
DR4541,	080082	100104	111119	132138	153153	187187	177177	159159	194196	132142	164164	240240	189189	121127	148148	185185	178180	098106	180180	211211	175175	130150	232236	155155	130135	131141	087097	108116	231243	160160	114118
DR4579,	082082	100102	111111	138148	149153	187187	173173	159159	194194	132134	164164	240242	189197	121127	148148	185193	178178	106106	180182	197211	171175	138142	232232	155155	131135	141143	097097	120120	231235	154160	122122
DR5010,	080082	100100	111119	138138	149153	187187	177177	159159	194196	132132	164164	240246	189189	119121	148150	185197	178178	098106	162180	199211	171171	130130	232236	155155	131131	141143	097097	108132	231235	162162	114122
DR5011,	082082	100100	111119	132150	153153	185187	173177	159159	186194	132134	164164	240240	189189	127127	148150	191193	174180	098106	162180	209211	171175	130150	232232	163167	131131	141143	097097	116120	223235	160160	114118
DR5015,	080082	100104	111111	138148	153153	181187	177177	159159	194196	132132	152164	240246	189189	119121	148152	185185	174178	106106	162180	209211	169175	130130	236236	155163	135135	141141	097097	116116	223239	154162	122126
DR5016,	080082	100100	111119	132132	149149	187187	173177	159159	186194	132134	164164	240240	189189	121127	150150	185193	178178	096106	162180	197209	175175	130130	232236	155155	131131	141141	097097	120132	231239	160160	118118
DR5080,	082082	100104	109113	148150	149149	187187	173177	159161	194194	132142	152164	240242	189189	127127	148150	189193	178178	098106	180180	197197	171171	130150	232236	155155	131131	141143	097097	116120	231231	154160	118122
DR5094,	082082	100100	109111	138138	153153	187187	177177	159159	194196	132134	162164	238240	189189	121127	148152	185185	178180	098106	180180	199211	171175	130150	236236	151155	130135	141143	097113	108116	235235	160162	114126
DR5096,	082082	100104	111111	132150	153153	181187	177177	159159	192196	132134	164164	240240	189197	121127	148152	185185	178178	098106	162180	211211	171175	130130	232236	151163	130135	141141	097109	108108	235239	160162	118122
pop
BCO,	084084	108110	115123	126132	153153	175183	175177	159159	198198	134140	156156	242250	193195	121121	148148	197197	176182	106106	168180	197197	149171	130142	236236	151151	139163	141143	087097	124132	223236	156156	126126
DR1230,	084088	102108	111115	150154	153153	181181	183183	159159	196198	140144	156156	250250	189197	121121	148148	185185	182182	106106	180180	205211	171171	130142	236304	159159	139163	141141	097097	124132	219223	156156	110122
DR1233,	088090	108110	115115	138146	153153	175175	183183	159159	194198	138142	156156	240250	193197	121121	148148	195197	182186	096098	162180	197211	171175	142142	236304	147151	135139	141143	097097	128132	223227	156160	118122
DR2172,	084088	104110	115117	132138	149153	183187	187187	159159	194196	142142	156156	250250	189189	117121	142148	185197	176182	106106	180180	197211	163163	130142	236236	155155	163163	141143	097097	128132	223227	156162	122122
DR2980,	084088	108114	115117	132146	149153	185187	183183	159159	194196	138144	154156	242246	195195	119119	148148	197197	178182	098098	180180	197205	169171	130142	236304	151159	135135	137143	097109	124132	228228	156162	118126
DR3081,	084088	104108	111115	132154	153153	175181	183183	159159	194196	140144	156156	250250	195197	121121	148148	185199	178178	106106	180180	197211	169175	130142	236236	147151	135163	141143	097109	124132	223227	156160	126126
DR3263,	084088	104108	111111	132150	153157	175185	175183	159159	194198	142144	156164	246250	193197	119121	148148	185197	176178	106106	162180	205211	171175	130130	236308	151171	159163	131131	097097	120128	232235	156156	122122
DR3389,	084084	094104	109117	138150	153153	175183	177183	159159	194196	142142	156164	240246	195197	121121	148148	197197	176182	098106	162180	211211	171175	130142	236308	147159	135135	141141	097097	124124	219232	156158	118122
DR3391,	084088	108110	109115	146154	153153	183187	173183	159159	196196	142144	154156	240250	189197	121121	148148	185185	178182	096098	180180	197197	149149	142142	236320	151159	135163	141143	097097	124124	223232	156156	126130
DR3393,	084088	102102	111111	132146	153157	181187	177183	149159	194194	142144	156166	250250	187187	119119	148148	185195	176182	098106	162180	205211	163169	142142	236320	151159	163163	141143	097097	124136	228232	156158	122122
DR3394,	084090	108110	109111	132138	153153	183187	177183	157159	194194	140142	154156	242242	197197	121121	148148	191191	178182	106106	162180	197211	169171	142142	236308	151159	135163	141141	097097	116124	223232	154158	122122
DR3398,	084088	104108	111117	148150	153157	175187	183183	159159	190196	142144	156164	246250	189197	121127	148148	193197	176182	106106	162180	197211	149169	130142	236236	151155	163163	131143	097097	120132	223232	156156	122122
DR3399,	084088	096102	111111	132146	153157	175187	175177	159159	190198	142142	156156	250250	197197	117121	148148	193197	182182	106106	162162	211211	169175	142146	236236	151151	163163	141143	097097	124132	223223	156156	122122
DR3400,	088088	108110	111115	146154	153157	175183	175177	159159	196196	138138	154156	240250	197197	121121	148148	195197	182182	098106	162180	211211	171171	130130	240304	151151	143163	141141	097107	124128	223223	156156	110130
DR3401,	074078	108110	123123	138148	153157	181187	177187	159159	196198	142144	154156	250250	197197	121121	148148	185185	178178	106106	162174	197197	163175	130130	236236	147151	163163	141143	097109	120128	232232	154156	122122
DR3403,	078084	104110	109123	132148	153153	181187	183183	159159	194196	138144	156164	250250	197197	117121	148148	193197	176176	106106	180180	197205	173175	142142	236304	151171	155163	141143	087087	124132	223232	160162	122122
DR3404,	084088	096104	109109	146146	153157	183183	183183	159159	194194	138144	156164	250250	189195	121121	148148	185193	178178	106106	180180	197211	163171	130142	236308	151155	139163	141143	097097	124124	227232	160160	122126
DR3405,	088090	104108	109115	146146	153157	187187	175183	159159	194198	134138	156158	250250	189197	121121	148148	185197	182186	098106	168180	197205	171175	130130	236236	151155	155163	141143	097097	120124	223232	160162	126130
DR3409,	088088	104108	107115	142144	153153	183183	173183	159159	190194	140144	154154	250250	195197	119121	148148	185197	176178	098098	180180	197211	163163	130142	304308	151163	135163	141141	087097	120124	232232	156156	114122
pop
BZ,	078084	108108	107107	136146	149153	185185	173173	153157	196198	142142	152152	236246	189189	129129	146148	185191	184184	096096	168172	197197	167167	130138	240244	151155	135167	139141	087113	124132	220243	156156	114118
DR1656,	080082	100110	107107	132132	153153	185185	173173	159161	196198	134138	152152	236246	195195	119119	146146	191191	184184	096098	172176	197197	167167	146146	240240	163171	135139	139147	109115	132132	232235	156160	122122
DR1902,	080084	102102	107107	136150	149149	185185	165177	157159	186198	136142	152152	238246	189193	129129	146146	185185	184184	096098	162172	197197	167167	130134	240244	155155	139143	139139	087097	124132	227235	158158	106118
DR1937,	082082	100108	107115	132144	149149	185185	165173	159159	198198	136142	152152	242248	189189	129129	146148	191193	184184	106106	162180	197197	167167	134146	244244	151167	126163	131147	097097	108132	235235	156158	118118
DR1938,	080080	100108	107115	132132	149153	185185	173173	159159	198198	134142	152152	236246	193195	119119	146146	191193	184184	096096	162162	197197	167167	142146	240244	155171	126139	131147	109109	124132	239239	156162	118122
DR2022,	080080	100108	115117	132132	149149	185185	165177	159159	186198	136138	152152	246246	193195	121121	148148	185195	184184	096096	172172	197197	165167	134142	240244	147167	139139	131147	097097	108124	235235	156162	106106
DR2101,	080080	096108	107117	132144	149157	185185	165177	153159	198198	134142	152152	246252	189193	121129	146146	185185	184184	096096	168176	197197	165167	134146	240244	155171	135139	139147	109113	132132	223239	156162	106106
DR2343,	080084	100102	107117	132132	149157	185185	173177	153159	198198	134142	152152	236236	195195	119129	146146	191191	180184	096096	168176	197197	167167	134154	240240	147159	139151	131147	097113	108108	235235	154154	106118
DR2348,	080080	100108	107117	132132	149153	185185	173177	159159	186196	134142	152152	236246	193197	129129	146146	185191	180180	096096	168180	197211	167167	134146	240240	155163	126143	141147	109113	132132	235235	154156	118122
DR2581,	080080	106106	115115	132132	153153	185187	165177	133133	196198	134142	152152	236252	193193	127129	148148	185191	184184	096096	176176	197197	167167	146146	240240	155155	135139	139145	087119	124124	235235	156160	118118
DR2582,	080080	108108	107117	132132	153153	185185	177177	159159	196198	134142	152152	238246	193195	119119	146146	191191	186186	096106	168178	197197	165167	146154	236236	155155	143151	139147	087097	132132	223235	154154	106118
DR2583,	080080	102108	107115	132132	149153	185185	177177	153153	198198	134134	152152	236246	195197	119127	146146	191195	184184	096096	172176	197197	167167	134150	236236	155179	139143	147147	109113	132132	235239	156162	106118
DR2584,	082084	108110	115117	136136	149153	185187	173177	159159	196196	134138	152152	236236	195195	119123	142146	191197	178178	096098	168176	197197	167167	146154	240240	155155	139139	139139	113115	124132	235235	154156	118118
DR2591,	080084	106108	115117	132152	149153	185185	173177	153159	198198	134134	152152	250252	193193	121121	146146	191197	184184	096098	168182	197197	167167	134146	236240	155167	135143	139147	109113	124132	224224	162162	118118
DR2592,	080080	100100	107117	132132	153153	185185	173173	159159	196196	142142	152154	250252	195195	121121	146146	191197	184186	096096	172180	197197	167167	146154	240240	147167	135139	131139	113113	108132	220223	156156	106118
DR2879,	082084	100110	115115	132132	149149	175185	165173	159159	198198	134142	152152	236248	193195	119129	146146	191193	184184	098106	176176	197197	167167	146154	240240	159167	135135	147147	097109	132132	223235	156162	118118
DR2885,	080082	100110	115115	132132	149149	185185	165165	159163	198198	134138	152152	246246	195197	129129	146146	193197	184184	096096	162176	197197	167167	146146	240240	147167	135139	139147	087097	108132	235239	156162	118118
DR2887,	080080	100102	107117	132132	149153	185185	165177	159159	186198	138142	152154	246248	189193	119129	146148	191195	184184	096106	162162	197197	165167	134134	240248	167167	143143	139147	097097	132132	224231	154162	118122
DR2888,	080082	100102	115117	132132	149149	185185	165165	159163	198198	134142	152152	246246	195195	129129	146148	193195	184184	096096	162176	197197	165167	146146	240244	147171	135135	139139	087087	132132	231235	156158	106118
DR3371,	080084	102110	107115	136136	149153	185185	173177	159159	198198	138142	152152	236248	195197	119127	146148	195197	178178	096096	168172	197197	167167	146146	244244	167167	135139	139147	087109	124132	227227	154156	118122
pop
BX,	080084	104104	111111	132136	157157	175175	177177	159159	194198	132132	156156	242248	189189	123127	150150	185185	178182	102102	162162	197205	171171	122126	240240	159163	135135	131131	087087	128132	223223	162162	118118
DR1023,	080084	096104	107107	132152	157157	175185	177177	159159	194198	132132	156156	248248	189189	123127	150150	185185	178182	098106	162162	197205	171171	126150	240240	159167	135135	131131	087087	128132	223223	162162	114118
DR1095,	082084	104104	107107	132136	153157	175175	177177	159159	194194	132132	156156	248248	189189	123127	146150	185185	178178	102106	162162	197197	171171	126126	240308	159163	135135	131131	087097	128132	223223	162162	114118
DR1096,	080084	104104	107107	136136	153157	175175	177177	159159	194198	132132	156156	248248	189189	123127	150150	185185	178178	102102	162176	197205	171171	126126	240240	159167	135135	131131	087097	128128	223223	162162	118118
DR1123,	080084	104104	107107	136136	157157	175175	177177	159159	188194	132132	156156	248248	189189	123127	142146	185185	178178	098102	162176	205205	171171	126146	240240	167171	135135	131131	087097	128132	223223	156162	114118
DR1124,	080084	104104	107111	136136	153157	175185	177177	159159	194194	132132	156156	248248	189189	123123	150150	185185	178178	098102	162162	197197	171171	126150	240240	159171	135155	131131	087087	124128	223227	162162	118118
DR1125,	084084	104104	107111	136140	153153	175185	177177	159159	194194	132142	154156	248248	189189	123127	150150	185185	178182	102106	162176	197197	171171	142146	240240	163163	135151	131131	087099	128132	223223	162162	114114
DR1130,	080084	104104	107107	136136	157157	175185	177177	159159	192194	132140	156156	248248	189189	123123	150150	185185	176178	098098	162176	197205	171171	126146	236240	163171	135135	131131	087097	128128	223223	162162	114114
DR1425,	084084	104104	107115	136136	153157	175185	177177	159159	194194	132134	156158	248248	189189	123127	150150	185185	178178	098102	162176	197197	171171	126146	236240	163171	135151	131131	087097	124128	223223	162162	114114
DR1426,	080084	104104	107107	136136	153157	175175	177181	155159	194194	132142	156156	248248	189189	123127	150150	185185	178178	102106	162176	197205	171171	146150	240308	163167	135135	131131	097105	128132	223223	162162	114114
DR1508,	080084	104104	107107	132136	157157	175175	177177	159159	194194	132132	156156	248248	189189	123123	150150	185185	178178	102102	162162	197197	171171	126150	236240	159171	135151	131131	087097	132132	223223	162162	114114
DR1846,	080084	104104	111119	136136	153157	175185	177181	159159	194194	132132	154156	242248	189189	123127	150150	185185	178178	098098	162162	197197	171171	146146	240308	155163	135135	131131	087097	128128	223223	162162	114118
DR1847,	080084	104104	107107	136136	157157	175185	177177	159159	194194	132142	156156	248248	189195	123127	150150	185185	178178	100102	162176	197205	171171	146146	240240	167167	135135	131131	087097	128128	223224	162162	114114
DR1940,	082084	104104	107111	132136	157157	185185	177177	159159	194198	132132	156156	248248	189189	123127	142150	185185	178178	102106	162178	197205	171171	126150	236240	155163	135135	131131	097099	128132	223231	162162	118118
DR1970,	080084	104104	107107	136136	153157	175175	177181	159159	194198	132132	154156	248248	189189	123123	150150	185185	178178	102102	162178	197205	171171	126126	236240	167171	135135	131141	087087	128128	227235	162162	114118
DR1980,	080084	104104	107111	136136	157157	175175	177177	159159	194198	132132	154156	248248	189189	123123	150150	185185	178178	098102	162162	197205	171171	146150	240240	159163	135135	131131	087087	124132	223223	162162	114118
DR1981,	080084	104104	107107	136136	157157	175175	177177	159159	194194	132132	156156	248248	189189	123123	150150	185185	178178	098106	162176	197205	171171	150150	240240	159163	135151	131141	087097	124128	223223	162162	114118
DR2176,	080084	096104	107107	132136	157157	175175	177177	159159	194194	132142	156156	248248	189189	123123	150150	185185	178178	102102	162162	205205	169171	126146	240240	151163	151151	131131	087087	128128	223223	162162	114114
DR2177,	080084	096096	107107	132136	157157	175175	177177	159159	194194	132132	156156	248248	189189	123123	150150	185185	178182	106106	162162	205205	171171	146146	240240	163163	135135	131131	087097	128128	223223	162162	114118
DR3466,	080084	104104	111111	132136	157157	175185	177177	159159	194194	132132	156156	248248	189189	123127	150150	185185	178178	102102	162178	205205	171171	150150	236240	163171	135143	131141	087087	128128	223223	162162	114114
pop
BS,	080088	104104	111111	142142	153157	187187	183183	159159	188196	140140	160162	242246	193193	127127	142146	185185	178178	096098	162180	209209	167167	142146	286316	151159	139140	141141	087087	132132	231235	154154	110126
DR1718,	080084	104104	107111	148150	157157	187187	177183	159161	202202	134142	154158	246252	189193	119127	146146	185197	178190	096106	162162	205209	167175	130142	244286	147151	143143	141141	087087	128128	235235	154154	110122
DR1720,	080080	104104	107119	134142	149149	185187	177177	157159	198202	134138	158158	240246	201201	119133	146152	185185	160160	098098	162162	197197	167169	130130	240316	147151	129147	141143	087097	128128	235239	154162	110110
DR2371,	080084	104104	111111	132132	157157	181187	177177	161161	198200	134138	158158	240246	189195	127127	142146	185197	160160	096098	176176	205211	167167	134134	240240	151151	139139	143143	087087	128132	219235	156162	118122
DR2381,	084084	100104	111119	142142	153153	187187	177177	159159	186200	138140	152152	246252	193193	127127	146148	193193	178178	096096	162162	211211	165165	130146	316316	151151	135139	141141	087097	128128	235239	154162	122126
DR2758,	080084	104104	111111	142154	153157	181187	177183	155159	198202	138138	158164	242242	197201	127129	142146	185185	178178	098106	162180	209209	167169	142146	240312	151159	135143	141141	087097	128128	235243	156160	122122
DR2759,	080084	100104	107107	142142	157157	185187	173177	155161	198198	138140	158162	246248	189201	119129	146146	185185	178178	098106	162180	209209	167175	138146	240316	151171	139143	141141	087087	128132	235239	156162	122122
DR2760,	080084	104104	107111	134142	157157	187187	173177	159161	198198	140140	162164	246252	189193	129133	142148	185197	178178	096096	180180	205209	165165	130130	236236	163163	143143	141149	087087	128128	235235	154156	110114
DR2761,	084084	100100	109119	140142	153157	187187	177183	159161	186198	140140	158158	246248	195195	127133	142148	185185	178178	106106	176178	205211	167175	130134	240240	147151	135143	143143	087087	128132	235239	154154	110126
DR2762,	084084	098100	107111	142148	153153	187187	173177	159159	188198	138138	158160	246252	189201	129133	142152	185185	160178	106106	176180	205211	165167	146150	240308	163163	143147	141141	087097	128128	235239	156156	122122
DR2763,	080080	104104	111111	148150	149157	181187	177177	159161	194202	138140	154162	242242	189201	127129	146152	193197	178178	096096	180180	209211	167167	130150	236240	151155	139139	141143	087087	128128	235235	154162	114126
DR2764,	080084	098108	111111	138138	157157	181187	183183	161161	188198	138140	152154	240246	189195	127133	146148	185185	178178	106110	162180	211211	167175	146146	236236	163163	139139	149149	097097	128132	235235	160162	122122
DR2766,	080080	100104	119119	132134	157157	181187	177179	159159	186196	134138	152158	246248	195195	119129	146148	197197	178178	106106	180180	211211	165167	130134	240312	147151	135143	143149	087097	128132	219235	154154	110122
DR2768,	088088	104108	109111	142142	157157	181187	183183	159161	198202	138142	154154	246246	187197	129133	146148	185185	178178	100106	176180	211211	167175	130130	236240	147151	143143	131141	097097	128128	235235	154162	110110
DR3284,	080084	104104	107107	138142	153157	187187	177177	157161	202202	134140	154164	240240	193201	129129	146146	185185	160178	096096	180180	209209	167175	130130	240240	167179	143143	141143	087103	124128	235239	156156	114114
DR3286,	080084	100104	107111	142142	157157	187187	177177	155159	194200	134138	152160	242246	189193	127129	142148	185185	178178	096098	180180	195205	167167	130138	240240	163175	135143	141147	087097	096132	219219	156162	114122
DR3291,	084084	098104	111111	142148	157157	187187	173177	159159	196198	138142	158162	240252	193195	127133	142146	185197	178178	096096	176180	205209	165175	130146	244308	163163	139143	143149	097099	128128	239239	154156	122122
DR3293,	080084	104104	107109	132140	153157	187187	175177	159161	196198	134142	154154	240240	193193	127127	142142	197197	178178	096098	178180	205207	167167	130142	240312	151163	140143	141141	087087	128132	235235	156162	110126
DR3295,	084084	104104	107111	132142	153157	187187	177177	159161	198198	138138	154162	240242	189195	127127	146152	185197	178178	096098	176180	205209	167167	130150	240316	151163	135140	143143	097097	128132	235235	162162	110126
DR3303,	084084	100104	111119	142148	149157	181187	177177	157161	196198	134138	154164	246246	193201	119119	142142	185197	178178	096098	162176	211211	167175	146150	316316	151163	135140	141141	087087	128132	235239	154154	110126
pop
BLT,	084088	100100	107107	132132	149149	187187	175175	133159	196198	132138	162162	248248	195195	123123	150150	193193	186186	096096	162168	195205	171175	138138	232236	167167	139155	131143	097109	128128	235239	158158	114114
DR1092,	084088	102102	107111	152152	149149	187187	175181	133159	196198	132138	162162	248248	195195	123123	150150	193195	180186	096096	176176	197205	171171	138142	232232	167167	135155	141143	109109	128128	235239	158158	114118
DR1211,	084090	102102	107107	152152	149153	187187	181181	133161	196198	132132	162162	246248	195195	123127	150150	185193	186186	096096	162168	195205	171171	138142	232236	163167	155155	139143	097109	124128	239239	158160	114114
DR1399,	084084	102102	107107	132132	149153	187187	175175	161163	196198	132132	158162	246248	195195	123127	150150	193195	180186	096096	162168	197197	171171	138138	232236	167167	135155	131131	109109	124128	239243	156158	114118
DR1400,	084088	102102	107107	132132	149153	187187	175175	161163	196196	132132	162162	248248	195195	123123	150150	193195	178186	096096	162162	195205	171171	138138	232232	167171	155155	143143	097109	124128	223239	158158	114114
DR1411,	084084	102106	107107	152152	149149	187187	175175	133159	192198	132132	158162	246246	189195	123123	150150	185195	186186	096096	162168	197205	171171	138138	232236	163163	139155	141141	109109	124128	239239	156160	114114
DR1417,	080084	102102	107111	132132	149153	187187	175175	133159	196196	138138	162162	246246	195195	123127	150150	193195	180186	096096	168176	197205	171171	138138	232232	163167	155155	143143	109109	128128	223239	160160	114114
DR1509,	084084	098102	107107	132132	149153	187187	175175	133159	196198	138138	162162	246248	195199	123123	150150	185193	186186	096102	162168	195195	171175	138142	232236	163167	135155	141143	097109	124128	223235	158160	114114
DR1516,	088088	102102	107107	132152	149149	187187	175175	133159	192198	132138	162162	246248	195195	123123	150150	195195	186186	096096	162162	195197	171171	138138	232236	163167	155155	131141	097109	128128	223239	158158	114114
DR1539,	084084	102104	107107	132152	149153	187187	175175	133159	196196	132138	162162	248248	195195	123123	150150	195195	180180	096096	162176	205205	171171	142142	232232	167167	139155	143143	097109	128128	235235	156158	114114
DR1650,	084088	098102	107107	152152	149153	187187	175175	133159	196198	132138	162162	246246	195195	123123	150150	195195	186186	096096	168168	195195	171171	138142	232236	167167	155155	131143	109109	124124	239239	158160	114114
DR1731,	088088	102102	107107	152152	149153	187187	175175	133133	196196	138138	162162	246248	195197	123127	150150	195195	186186	096096	162176	205205	171175	138138	236236	167167	155155	143143	097109	124128	223239	158158	114114
DR1760,	084088	102102	107107	132152	149149	187187	175175	159159	196198	132138	162162	246248	195197	123123	150150	185195	180186	096102	162168	205205	171171	138142	232232	163167	139155	143143	097109	124128	223223	156156	114114
DR1858,	084084	102102	107107	132152	149149	187187	175175	133133	196198	132132	158162	246248	189195	123127	150150	193195	186186	096096	176176	195205	171171	138138	232236	163167	155155	131141	097109	128128	223235	158158	114114
DR1893,	082088	102102	107107	132152	149153	187187	175175	133159	198198	132138	162162	248248	195195	123123	150150	191193	186186	102102	162176	205205	171171	138142	236236	163167	139155	131143	109109	128128	223239	158158	114114
DR1910,	088088	098102	111111	132132	149149	187187	175181	133163	198198	132138	162162	246246	195195	123127	150150	185195	186186	096102	162176	197197	171171	142142	232236	163167	139155	141143	097097	128128	223239	160160	114114
DR1918,	084088	102102	107111	132152	149149	187187	175175	133159	192198	132138	162162	248248	189195	123123	150150	185195	186186	096102	168176	205205	171171	142142	232232	163163	155155	143143	097109	124128	223235	156158	114114
DR1973,	084084	102102	107107	152152	149149	187187	175175	133159	196198	132138	162162	246248	189195	123123	150150	185195	186186	096096	162176	197205	171171	138138	236236	163163	155155	131143	109109	124128	235239	158158	114114
DR1976,	084088	098102	107107	132152	153153	187187	175175	133159	192196	132138	162162	246246	195195	123127	150150	185185	186186	096102	162162	195205	171171	138138	232232	163167	139139	143143	097109	124128	235243	156160	114114
DR1977,	084084	098102	107107	132152	149149	187187	175175	133159	198198	132138	162162	246246	195195	123127	150150	185193	180186	102102	168176	197197	171171	138138	232236	163163	135155	141143	097109	128128	223235	158160	114118
pop
BU,	080084	104104	111117	148152	147149	175185	177177	159163	196196	138142	152160	244244	189191	123123	142146	197197	188188	098102	176178	197197	171171	142142	236236	155171	130130	131133	105109	128132	227235	154156	114114
DR4754,	084084	102108	107111	148148	153153	175185	177177	157163	196196	132142	162162	244246	189195	123129	146150	185197	178178	102102	162176	197197	149171	130154	236244	151155	130139	141143	097097	120128	227228	156158	114114
DR4761,	080084	104106	111111	136148	149149	175185	177177	159159	196196	132132	152162	240246	195195	123123	146146	197197	178178	102102	180180	197197	171171	142142	244244	155159	155155	131131	097097	120124	223227	158158	114114
DR4763,	080084	104104	107111	136138	149153	175175	177177	159159	196196	132138	160160	244244	189195	129129	146146	193197	178180	102102	176178	197197	149149	142142	236240	171171	130135	143143	097097	120124	231231	154156	114114
DR4780,	080084	104104	111111	136148	149149	185185	177177	159159	196196	132132	156162	240242	195195	121123	146146	193197	178178	102102	178178	197197	171171	142142	236244	151171	130155	143143	097097	120120	231235	154156	114114
DR4782,	080080	102104	107111	138148	149153	175185	177177	159163	186198	132138	162162	240244	189195	121121	142146	185193	178186	098102	176178	197205	149149	142142	240244	151171	130139	131143	097097	124128	227231	156156	114114
DR4787,	080084	098104	107111	148148	149153	185185	177177	159161	196196	134144	162162	244244	195195	121123	146146	197199	178178	102102	176176	197197	167167	130146	236240	167167	130151	131143	097097	120132	227231	154156	114122
DR4788,	078080	100106	107111	136148	149149	175185	177177	159159	196196	128142	156162	244244	195195	121129	142148	185197	178180	102106	176178	197197	149149	142142	236240	159171	130130	131131	097097	128128	227231	154156	114114
DR4789,	082084	102104	107111	144148	149153	167175	177177	159163	196196	138138	160162	244244	195195	119119	142146	197197	178178	102106	176178	197197	171171	130142	236244	171175	151163	131143	097097	128132	227231	156156	114118
DR4795,	080084	096104	107111	136152	149153	185185	177177	159159	196196	128132	156162	240248	195195	121129	142148	193197	184186	106106	178178	197197	171173	142142	244244	151175	130155	133143	097097	124132	223224	156160	114114
DR4796,	080084	098104	107111	148148	149153	185185	177177	159159	196196	132132	162162	240242	189195	121127	148148	193197	178186	098106	176178	197197	167171	130142	240244	159159	130155	131133	097097	124132	223223	156156	114118
DR4844,	078084	104104	107107	148148	149153	185185	177177	159159	196198	138142	156156	240242	189195	121123	148148	185197	178178	102106	176176	197205	149171	142142	244244	171175	130135	143143	097097	120120	223231	156156	114118
DR4846,	084084	084102	107111	148148	149149	185185	177177	159159	196198	128146	158162	240244	195195	121123	146148	185197	180186	102106	178178	197197	149171	146146	244244	151171	130163	131143	097097	124132	227235	154156	114114
DR4893,	080080	104104	107107	148148	149153	175185	177177	163163	192196	132142	152154	238240	189195	119121	142146	193197	188188	102102	176180	197197	167167	130146	244316	167167	135139	131131	097097	120124	223227	156156	114114
DR4977,	080084	104104	107111	136152	149153	175185	177177	159159	196196	128132	158162	242244	189195	123123	142148	197197	180180	102102	176178	197197	171171	142142	240244	159167	130135	133143	097097	132132	227231	156156	114114
DR5399,	082084	098104	111111	136152	149149	175185	177177	159163	196196	132132	160162	238242	189195	123123	148148	197197	178180	102102	178178	197207	171171	142146	240244	159171	139155	133143	097097	136136	223235	154156	114114
DR5402,	082084	104104	107111	136148	153153	175185	177177	159159	196196	132142	162162	238242	189189	121129	142142	197197	178186	102102	176178	197205	171171	142142	244244	171171	135135	131143	097097	120128	223227	154154	114114
DR5407,	078080	104104	107107	148148	149149	175185	177177	159159	196198	132138	154162	244246	189195	121123	142146	185197	178180	102106	176178	197197	167171	142146	240244	159171	135135	131131	097097	120132	223227	156156	114114
DR5434,	080084	098100	107107	136138	149149	175175	177177	159163	196198	132142	152152	240244	189195	119127	142148	197197	178184	098102	176176	197197	167171	130142	236244	151155	135163	139143	097109	120120	223231	154156	114114
DR5443,	080084	098104	107111	138148	149149	175175	177177	159159	196198	132138	156162	244244	195195	121127	142142	193197	178186	102102	178178	197197	171171	142146	236304	151159	155163	131131	097097	120124	231231	154156	114114
pop
CHOW,	078082	094102	115119	134148	153153	191191	175175	155157	196196	134136	158162	244246	185195	123131	142148	185185	176178	096096	182182	197201	161171	130146	232244	155163	151155	131131	097107	124132	228232	156156	110118
DR2276,	082084	094096	111111	140154	147149	191193	181181	155157	196196	134138	162162	244246	185195	119131	148148	183183	176178	106106	180182	201201	169169	146150	240244	151163	139147	131131	097097	128140	235243	152162	114118
DR3259,	078082	094102	115119	132144	149149	187191	179181	155155	196196	138140	154156	240244	185185	119123	142146	185193	168178	106106	180182	197209	171175	146160	244244	151151	143147	131131	097097	128140	231243	152162	114118
DR3273,	080084	102102	111115	132134	149149	191191	171171	153155	196196	134136	152162	244246	185195	119119	142142	185185	178186	096106	182190	199211	167169	130130	232232	167167	155155	131131	097097	120140	235235	154156	110110
DR3275,	082084	102102	113119	132132	147149	185193	181181	153153	194196	134140	156162	246246	185195	113123	142150	185193	176178	096096	182190	211211	167169	130160	244312	151175	143155	131131	097097	128140	231231	162162	110110
DR3281,	078082	094098	115115	132134	149155	185191	179181	153155	196196	134136	152162	246250	185195	123123	148152	185185	178186	106106	190190	199201	165171	130146	232232	151167	135155	131131	097097	124128	231231	162162	102118
DR3283,	078082	098102	111119	132134	151155	191191	181181	153153	196196	134134	152162	238244	185195	119123	142150	185193	174186	106106	190190	199201	167171	146146	232244	151167	155163	131131	097097	120128	231231	162162	110118
DR4323,	082084	098102	115115	132134	149153	191191	171181	153155	196196	128136	154156	238238	191193	121123	142148	185185	178178	096096	182188	199209	165169	130146	240240	159163	135155	131131	097097	120128	235235	156156	114122
DR4324,	082084	094102	115115	134134	149149	185191	179181	153155	196196	128134	158162	244246	185197	113123	150152	185185	168176	100106	190190	197207	169171	150150	236312	163163	147155	131131	097097	120124	231231	154162	114118
DR4325,	078082	094102	111119	132134	149155	191191	179181	155155	196196	134134	156162	236236	185185	113119	146148	185185	186186	100106	180182	197201	169171	130146	232244	151163	139163	131141	087097	120128	231235	158162	114118
DR4365,	082082	094106	115119	134134	147149	185185	179181	153155	196196	134136	158158	244244	185185	119123	148150	185185	178186	096106	182190	203209	165169	142146	236236	151167	135163	131145	097097	124128	231242	156158	114118
DR4367,	080084	094098	117117	134134	151155	185185	171181	153155	196196	134134	162162	236244	185191	113131	148152	185185	178178	096106	178182	203203	165169	130146	236244	163163	135159	131131	097097	120124	231235	156162	118118
DR4368,	082084	098098	115117	132134	151153	191191	171181	155155	196196	128134	162162	244246	195195	113121	152152	185185	186186	106106	182190	197211	161169	150160	244244	163175	135155	131131	097097	116128	231235	156162	114114
DR4374,	082088	096102	111111	132134	149155	175191	181181	153157	196196	134140	154154	246246	185195	123125	148152	185185	176178	096096	182184	201201	163169	150150	244312	151163	135167	141145	097097	124128	231239	152162	110118
DR4478,	078082	094106	115115	132132	151153	175185	179179	155155	196196	134134	152162	242246	185185	113131	148148	185185	178186	096096	174182	199207	165171	142146	240244	167167	135155	131131	097097	120120	228231	152154	114114
DR4480,	078082	094098	115119	132134	149149	185191	181181	155155	196196	134134	154162	236246	185193	123127	148152	185185	178180	096106	182190	199209	165165	146160	236248	163167	135155	131131	097103	124128	228243	156162	114114
DR4481,	078082	102106	111115	134134	151155	191191	175179	155155	196196	134136	162162	242244	195195	121131	142152	185185	180186	096106	182190	209211	169171	130150	232244	163175	139155	131141	087097	124124	231232	156162	118118
DR4485,	078082	102102	115115	132144	151155	175191	179181	155155	196196	134136	152162	236244	185195	131131	146148	185185	176180	096106	190190	197197	165171	130160	244244	167167	135151	131145	097097	120124	231243	156162	114114
DR4486,	082084	102102	115115	134148	147149	185193	181181	155155	196196	136138	156162	244244	185195	127131	146148	185185	178186	096096	190190	197209	165169	130142	232244	167175	126155	131131	087097	124140	231232	156162	118118
DR4492,	078082	106106	111119	132134	153155	185191	181181	155155	188196	134134	152154	236238	191195	123131	146148	185185	168176	096106	182190	199209	161169	146146	232244	163163	155155	131141	087097	124128	228243	162162	114118
pop
DINGO,	082082	100104	103117	132154	149157	185185	175177	155155	196200	134144	160172	238238	191191	113115	142146	187187	186188	096096	182184	197203	167167	138142	236304	155159	135155	131131	097097	116120	235235	156156	110110
DR8703,	082082	104104	107117	148152	149153	175175	175177	157157	194194	140142	170170	240240	195195	113113	146146	185185	176184	096096	162180	205205	167167	142142	232304	147155	135135	131141	097097	120128	239239	156156	110110
DR8707,	072082	100102	111117	132148	153153	185185	175177	155159	196196	134134	170172	238240	195195	113115	140142	185187	178178	096096	176182	197203	167171	138142	232296	159159	135143	131131	097097	120120	227243	156156	110110
DR8709,	082082	102104	111117	132132	149153	185185	175175	155157	196196	134142	154170	238238	195195	113127	142142	185185	188188	096096	172176	203205	167167	142142	296296	155159	135135	131145	097097	116120	227243	156156	110110
DR8712,	082082	098100	117119	132148	153153	185185	175177	155159	196200	134134	172172	238240	195195	113115	140140	187187	178188	096096	182182	197205	171171	138138	232236	151159	135143	131147	097097	120120	227227	156156	110110
DR8715,	082082	104104	117117	132150	149149	185185	175175	155157	196200	134134	160172	238238	195195	113113	142142	187187	188188	096096	174178	203213	149171	142142	232236	147147	139151	131131	097097	120120	227227	156156	110110
DR8716,	082082	100104	115119	144150	153157	185185	175175	155157	196200	136140	170170	238238	191195	115115	146146	185185	186186	096096	176180	205205	167171	146154	236236	159163	135135	131131	097097	120120	239243	156156	110114
DR8720,	082082	104104	111117	150150	153153	185185	175175	155157	196196	134134	168170	238238	191191	113113	142142	187197	188188	096096	184186	203203	163163	142142	236236	151151	135135	131131	097097	116120	227231	156156	106110
DR8722,	082082	098100	117119	148148	153157	183183	175177	155157	196200	134134	160170	238238	195195	113113	140140	185187	178188	096096	174182	197213	171171	142150	232240	151159	135135	131143	097097	116120	227235	156156	110110
DR8724,	082082	098100	117117	146148	149157	185185	175175	153153	196196	136138	154154	240242	195195	115115	144144	185191	178190	096096	180180	201201	171171	150150	232296	155163	135135	131147	097097	120120	223243	156156	114114
DR8728,	082082	098100	117117	150150	157157	185185	175175	155161	196196	134134	170172	238240	191195	113125	142142	187187	186186	096096	174182	213213	167169	150150	300316	163163	143143	131141	097097	120120	235235	156158	110110
DR8730,	082082	098104	111111	144150	149153	185185	175175	155155	196196	142142	170170	238238	191191	113113	142146	185185	188188	096106	184186	205205	163163	142142	236236	151151	135139	131131	097097	120120	227227	156156	106110
DR8733,	082082	098104	117117	132150	149153	185187	175175	157157	196196	132132	168170	238238	195195	115115	146146	197197	182188	096098	178180	203205	167167	134142	236300	159159	135139	131131	097097	120124	227231	156156	110110
DR8736,	082082	100104	117117	132148	153153	185185	175175	155157	196196	134134	170172	240242	195195	113113	142142	185187	188188	096096	178178	197213	149171	150150	236240	151163	139139	131131	097097	120120	227227	156156	110110
DR8738,	082082	100104	117117	150152	153157	185187	175175	157157	196196	134138	170172	238238	191195	113115	146146	187187	188188	096096	174184	197205	167167	142142	236300	147175	139143	131141	097097	120124	227239	156156	110110
DR8739,	082082	098102	111117	150150	149153	185185	175175	157157	194196	134138	154166	238238	195195	113113	142146	185197	186186	096096	180180	205205	167167	134138	232240	159167	135139	131141	097097	120124	227235	156156	110110
DR8743,	082082	098098	111117	150150	149153	185185	175175	155157	194196	138142	170170	238238	191195	113127	146146	185197	188188	096096	174184	201203	163167	142142	236300	147151	135135	131131	097097	116124	227231	156156	106110
DR8745,	082082	104104	111117	132148	149153	185185	175175	157163	196196	134134	154170	238238	191195	113113	142146	185187	186188	096096	174184	203213	167167	138142	232236	163163	135135	131131	097097	116116	227243	156156	110110
DR8746,	082082	100108	117117	150150	153153	185185	175177	155157	196196	132140	168172	238240	191195	113113	142142	185187	182186	096096	182182	201205	167171	134142	240300	163175	135135	131141	097097	120120	227231	156156	110110
DR8748,	082082	104104	117117	148150	149153	185185	175175	155163	196196	134134	154170	238238	191195	113113	142142	185187	186188	096096	174182	203213	167167	142142	296296	159163	135135	131131	087097	116116	235235	156156	110110
pop
DP,	074074	098098	107107	132132	153153	175185	173173	159159	188194	134138	150150	242242	189189	117117	150150	197197	178178	106106	178178	205205	149175	142142	240278	151151	130130	143147	087109	128132	243251	154154	114118
DR6223,	078078	100100	113119	132148	157157	185185	175177	159159	194200	138146	150152	246246	189195	121129	148148	191191	178178	106106	176178	197205	175175	142146	240240	151167	130139	143143	099109	128132	223239	154154	114118
DR6224,	074074	098098	119119	132132	157157	175187	173177	159159	194194	146146	150158	246252	189189	117121	148148	197197	160186	096096	162172	197213	149175	130142	240278	151151	130130	131131	087087	128132	223223	152154	114118
DR6360,	074074	098102	107119	132148	153153	185187	173177	159159	194194	146146	150156	246252	189189	121129	148150	185197	186186	096106	162178	197205	149175	142142	240278	151151	130135	131131	087087	132132	223223	154156	114114
DR6427,	074074	098098	107119	132148	157157	175175	177177	159159	194194	134146	150150	246246	189195	121121	148148	185191	186186	106106	162178	197205	149175	142142	240278	151151	130130	131131	087109	132132	223251	154154	118118
DR6478,	074078	098100	107107	132132	153157	175185	177189	159159	194194	146146	150158	246246	189195	129129	150150	197197	160178	096096	178178	197197	149175	142146	240240	151151	130130	131141	087109	136136	247251	154154	118118
DR6479,	074078	098102	107107	132138	153157	175185	177177	159159	194194	134146	150150	246246	189195	129129	150150	191197	178186	096096	162178	205213	175175	142142	240278	151151	130135	131143	087109	132132	223243	154154	110118
DR6509,	074078	098100	107119	132132	153153	175185	177177	159159	194196	138146	150150	246250	189195	117121	150150	191191	178186	096106	174174	197199	175175	142142	240278	151151	130130	131143	087087	132132	223231	154154	114118
DR6512,	074074	098098	107113	132132	153153	175175	177177	157159	194194	146146	150150	242242	189195	121129	148150	197199	186186	096106	172178	197197	175175	142142	240240	151159	130135	131131	087087	132136	223231	154154	118118
DR6569,	074074	098100	107119	132154	153157	185185	177189	159159	194196	146146	150152	244246	195195	129129	148150	191197	160186	106106	172178	205213	175175	130142	278278	143151	130135	131141	087099	136136	223231	154154	114122
DR6579,	074074	098100	107119	132148	153157	185187	177177	159159	194196	134146	150158	246246	189195	129131	148150	197197	160186	096106	178178	197197	175175	130142	240240	151151	130135	131143	087087	132136	223223	154154	118118
DR6585,	074074	100106	107119	148148	153153	185187	177177	159159	194194	146146	150156	238246	189195	129129	148148	185191	160186	096096	178180	197213	149149	142142	240278	151151	130135	131143	087099	132132	223231	154162	114118
DR6586,	074074	098098	107119	148148	153153	187187	173177	159159	194194	138146	150150	246246	195195	121129	148148	185197	186186	106106	162178	197199	175175	142142	240278	151167	130135	143143	087087	132136	223223	154154	118118
DR6592,	076078	098102	119119	132138	157157	175175	179189	159159	196196	146146	150150	246250	189195	129129	148148	185197	178186	096106	172178	205213	175175	142142	240278	151151	130135	143143	087087	136136	223223	154154	118118
DR6593,	074078	098098	119119	132148	153153	175175	177177	159159	194200	144146	150152	242246	195195	121129	148148	185197	160186	096106	162172	197213	175175	142142	240240	151167	135135	131143	087109	132136	223223	154154	118118
DR6611,	074074	094098	107107	138154	153157	187187	177189	159159	194194	146146	150152	242246	189195	129129	148148	185197	178186	096096	178178	205213	175175	130142	240240	151151	130130	131143	087087	132132	223223	154154	114118
DR6614,	078078	098100	107107	132132	153157	175187	173177	159159	194194	146146	150158	246246	189195	121129	148150	185197	160182	096096	172178	197197	175175	142142	278278	151167	130130	131131	087099	132136	223231	154154	114118
DR6619,	074074	098098	119119	132138	157157	175187	177177	159159	194194	138146	150152	246246	189195	121129	148150	197197	178186	096096	172178	197197	175175	142142	240278	151151	130130	141143	087087	132136	223231	154154	114114
DR6708,	074074	098098	107107	132138	157157	175185	177177	159159	194194	134146	150156	242246	189195	123129	148148	197197	178186	106106	162176	197205	175175	142142	240240	151151	130130	131131	109109	132132	223231	154154	118122
pop
GR,	082084	098098	117117	138150	153157	187187	173177	159163	186192	138140	156156	246246	189195	119121	144150	193195	166176	096096	162176	197211	163163	142142	236236	147167	135135	141141	097109	124128	227235	156162	114114
DR2367,	088088	104108	111111	150150	153157	187187	177177	159165	196198	134138	152154	246246	189195	121129	146150	185185	168176	096096	176176	197207	149171	142150	244244	163171	135135	141147	087109	124128	228235	162162	114118
DR2511,	080084	104104	111115	132154	153157	187187	177177	159165	196196	134138	156158	240240	189195	121121	146150	185197	166178	096106	162162	205211	149175	142150	240244	167167	135135	141147	097109	124128	224235	162162	118118
DR2736,	078088	104104	111115	132152	153153	187187	175177	159165	186196	138140	158162	240246	189195	121121	144150	185185	166166	096096	178178	205205	175175	142150	236240	147171	131135	131133	099109	124128	224235	154162	118118
DR2839,	078084	108110	115117	144150	153157	187187	173173	159159	198198	138140	154162	246250	189189	119121	146150	185185	174178	096098	176178	205205	149175	142154	240244	155171	135135	131139	099109	124124	224232	156156	118118
DR3151,	084084	104108	111113	150152	153153	185187	173173	155159	196196	134138	154154	240240	189189	119121	150150	185185	160166	096098	176178	205211	149171	130142	244244	147147	131135	131139	099109	128128	235235	162162	114114
DR3152,	084084	104108	111111	132146	153157	187187	177177	155159	198198	140140	158162	240246	191193	119123	146146	185185	178178	096098	162178	197211	149149	142142	244324	167167	135135	131131	097109	128128	223235	156156	118118
DR3485,	084084	104104	111117	138148	153157	187187	173177	149155	186196	138140	154164	240240	189189	123129	146150	195195	160160	096096	162178	197197	171175	130146	236320	167171	135135	131141	097099	124124	228235	160162	118118
DR3490,	078086	104104	115117	138148	153157	187187	177177	159165	198198	138138	154156	242250	189189	119119	150150	185193	168178	096106	162178	211211	167167	142142	236320	147171	135135	131141	107109	120128	224228	162162	114114
DR3491,	078086	104108	109115	144148	153157	185185	173177	149159	198198	140140	154156	240250	191193	121121	144150	185185	178178	096096	162178	197211	171175	122142	236244	171171	135135	141145	097109	124128	224227	162162	114118
DR3492,	082084	098104	111111	144152	153153	185187	177177	165165	198198	134138	162162	246250	195195	119127	146150	195195	168178	096098	176176	211211	171175	122142	232236	147147	135135	145145	099109	124128	228228	154162	118118
DR3498,	082082	104108	111111	150154	153157	187187	177177	159159	186196	140140	154158	240246	193193	121127	144144	185185	160166	096106	162176	205211	163163	130142	320320	147147	135135	131141	109109	124128	224235	154160	114114
DR3502,	082084	098108	111111	138152	153153	187187	177177	155163	192194	138140	154158	240246	191195	121123	144150	185195	160166	096106	162176	205205	149175	138142	244244	155155	131135	131141	099109	124128	228235	156162	114114
DR3503,	084088	098104	111111	138150	153157	181187	173177	149165	186196	138138	154158	240246	191193	121129	146146	185185	160178	096106	162176	197197	149171	122146	244244	167167	131135	131131	097109	120128	235235	154162	114114
DR3511,	078082	104104	113117	144148	153157	187187	173177	159159	196196	138140	154154	240246	191193	119129	146150	185195	160178	096096	176178	205211	175175	150150	244320	151171	131135	131137	097097	124128	235235	154156	114118
DR4620,	084088	100106	111117	132154	153157	181187	173173	159163	186194	138140	156158	240250	191193	121121	150150	185185	160160	096096	176176	205211	171175	146146	244244	147171	135135	131145	097099	128128	224224	156160	114118
DR4815,	082088	102104	111117	152154	153153	187187	173177	159163	192194	138140	154154	238250	191195	119121	146150	185185	166176	096096	176178	197211	149171	122150	236320	171171	135135	131141	109109	128128	224235	156156	114114
DR4908,	084084	108108	115117	132148	153157	187187	173177	159159	196198	138140	156156	238240	191193	121127	146150	185197	160178	096096	176176	205211	171175	122130	244320	155167	135135	141147	087097	128128	235235	160162	114118
DR4913,	082082	108108	111117	132152	153153	185187	173177	155159	186198	138140	154154	240250	189189	121121	146146	185195	166176	096098	162176	211211	171175	138142	244304	167167	135135	131137	087109	124124	223235	156162	110110
DR5416,	084084	108108	117117	132134	157157	187187	173173	157159	196198	134138	154158	240240	189189	121123	144150	185197	160178	096096	176176	197205	149171	130142	244244	167167	135135	131139	097099	120124	228235	154154	118118
pop
GH,	080088	100108	109111	138148	149157	185185	177177	159159	198198	138138	152154	242242	189197	121121	142146	193197	178180	106106	170172	199211	163169	138142	236240	151163	129143	131143	097107	128128	235239	154156	106110
DR2213,	080088	100100	109109	138154	149155	185185	165177	159159	198198	138138	152154	242244	189195	121129	142146	197197	178178	096098	162170	199209	149169	130134	236300	151151	129159	131143	103109	124128	235235	156156	118122
DR2355,	080088	096100	109109	148154	149153	185185	177177	159159	198198	138138	152152	242244	189197	127129	142146	191197	178182	106106	170172	209209	169171	142142	236240	155163	129143	131131	107107	128128	232239	156156	114118
DR2357,	084084	096106	107109	148154	149157	185185	175177	159159	198198	136140	152154	242250	197197	127127	146150	197197	176180	098098	162178	209211	163171	138142	240304	155163	129159	131143	105107	124128	231235	154156	122126
DR2359,	082088	096106	109115	148154	149157	185185	175175	159159	198198	138146	152154	242242	189195	121129	142146	197197	178180	098106	162162	209211	163169	134142	240300	155159	143159	131131	097109	128128	223227	154156	110126
DR2364,	084084	100106	107109	132148	153157	185185	177177	159159	198198	138146	152154	242246	189195	121121	142150	193197	182182	096096	162170	209211	171175	142142	304304	151155	155159	131143	105107	128128	235239	156156	106118
DR2366,	088088	100100	107107	138138	157157	187187	177177	157163	198198	138146	154154	242242	189189	121129	142146	193197	178180	106106	170170	197209	169169	146146	240304	155155	143143	131143	097109	128128	231235	156156	122122
DR2898,	078084	100100	107115	132132	153157	185185	177177	157157	198200	138138	152152	238242	193197	121127	142142	185197	178178	096106	170178	211211	175175	138146	236308	163167	143143	131151	097109	124128	223239	162162	118118
DR2899,	082088	096106	107109	138138	149149	187187	177177	159159	198198	138146	154154	242242	189195	119127	142150	183185	178178	098098	162172	197197	169169	134142	240300	151159	135143	131143	097109	128128	235239	156156	106118
DR3512,	074084	100106	107109	142148	149157	185187	177177	159163	198198	134138	152152	240242	189197	121129	146150	195195	180182	096106	162178	209211	149169	142146	240304	155163	125143	131145	105107	124128	231239	154156	110122
DR3515,	084084	100108	109109	138154	153153	185185	165177	159159	198198	138138	152152	242242	189197	119133	146146	191193	178182	096106	162170	209209	163175	138142	240244	151163	135143	131143	097107	128132	231235	156160	114122
DR3517,	082088	100100	107109	148148	149157	185185	177177	159159	198198	138138	152154	250250	195197	121129	146146	193195	180180	098106	162178	209211	163165	134142	244304	155155	129135	131143	105107	124128	223235	154156	110126
DR3520,	080084	100102	109115	132140	149157	185185	165165	159159	198198	132138	152154	240242	197197	121121	146146	193197	178180	098098	162170	209211	169169	130138	240300	155163	125143	131131	097109	128132	223239	154156	106110
DR3522,	084088	106108	109109	148148	149149	185185	177177	159159	198198	138138	152152	242242	189195	121129	146146	193197	180180	096106	162170	209211	169169	134138	236236	155155	143143	131145	109109	124128	235239	154154	110122
DR3525,	078078	100104	111111	132154	153153	185185	177177	159163	198198	134136	152152	242244	195197	121127	142146	197197	180182	098106	162178	209211	175175	130130	236308	151163	143143	143151	097097	124132	235239	162162	118118
DR3528,	084088	108108	107109	132138	149157	185185	177177	159159	198198	138144	152152	242242	189197	121121	142146	197197	180182	096098	172178	197209	163171	138146	236304	151151	143159	131131	097109	128128	235235	156156	122126
DR3531,	084088	098102	109109	138154	149153	185187	165177	159159	198198	138138	152154	244246	195197	121129	142146	193195	180180	096098	162170	211211	149169	142146	232304	155163	143147	131145	097097	128132	227235	156156	118122
DR3533,	080084	100108	103109	132148	153155	185185	165177	159159	198198	138140	152154	242242	197197	121127	146150	197197	178178	096096	162172	211211	149169	134142	236236	151155	135143	143145	097109	124128	231235	156156	110126
DR3536,	080084	100106	109109	138154	149149	185187	175177	159159	198198	138146	152154	242246	189189	121121	142142	197197	178182	096098	170172	197209	149169	138142	240304	151163	143143	131143	097097	128128	223235	154156	110122
DR3538,	080088	096100	109109	144150	153157	185185	177177	159159	198198	138146	152152	242244	189195	121121	146146	197197	178180	096098	162170	201211	169175	130134	236240	151159	129159	131151	097109	128132	227231	156156	118118
pop
JRT,	084084	104106	119119	132132	149153	175175	175181	159159	196198	144144	154158	244244	189193	123127	146148	191193	180186	098098	162168	197211	171175	146150	232240	155155	130147	141141	097109	124132	227235	162162	118122
DR2866,	082084	094100	111115	140150	149149	183185	173175	159159	192192	138144	156156	240248	189195	121131	148148	185185	178186	096098	162180	197197	165169	142146	240240	171179	143155	131143	097097	128132	227231	160160	114114
DR2878,	078084	108110	113119	132132	149153	187187	175181	163163	192192	138138	156156	242244	189193	123131	146152	185191	178186	094096	162176	197215	167175	142146	240244	163171	125147	131145	087097	128132	223235	160162	114118
DR2891,	078080	102104	109113	142152	153153	181187	177181	159165	192198	138138	156156	244248	193197	123127	146152	185193	176178	096098	168178	199211	149175	130146	240244	155167	135163	141143	097109	124132	231231	158160	114122
DR2893,	082082	100106	107115	132140	153153	185187	175175	155159	192192	144144	152156	242246	189195	119119	150150	185197	178190	098098	176178	197197	167167	150156	240240	155175	135147	141141	097109	124132	231232	158162	114118
DR3119,	084088	102102	111119	138138	153153	187187	177181	159163	194198	134138	158166	240248	189189	127131	148148	185185	178190	096096	178178	197197	165171	146150	236240	155175	143151	143143	097109	132136	228231	158162	114118
DR3120,	082084	106106	115119	132150	153153	183187	177177	159159	196198	138144	156164	242246	189189	121127	146148	185185	178186	096098	178180	197197	169171	130130	240290	171175	135143	141141	087109	132132	231231	160162	114114
DR3735,	084084	096108	115119	138138	153153	187187	175177	159165	186196	140140	160166	242242	189197	121129	142150	185197	182186	096106	162178	197211	149169	146146	236236	151167	130135	141143	097109	128132	223243	162162	114114
DR4246,	084088	096096	107109	138150	149149	187187	173179	159159	192192	138140	156156	242244	189189	121127	146150	197197	160180	096098	162176	197205	167175	130142	244304	155175	125135	131143	097097	132132	231243	154156	114122
DR4342,	078080	102106	107115	140152	149153	185187	173175	159163	192196	138144	156156	242244	189191	131131	148150	185197	176178	096102	162170	197197	165175	142146	240240	143175	139147	131141	097097	128132	231235	156160	114118
DR4344,	078088	098106	111111	132138	149155	175187	181181	159163	192198	138138	156164	244244	189193	127127	146152	185191	168186	098102	162178	197205	175175	142142	236240	155167	130178	141141	087087	128128	228228	160162	114118
DR4505,	078084	100104	107111	138144	149153	187187	175177	159163	192192	138150	156160	238244	195195	119127	150150	197197	176186	096098	176176	197197	167175	134150	236240	167175	130135	141141	087097	124132	228231	154154	110122
DR4510,	082090	100102	109119	138150	149153	181187	171177	157159	186190	138140	156158	232242	189189	119123	148148	185185	176182	096096	168176	205209	167167	130142	240244	155171	130178	141143	097097	128136	227231	162162	114122
DR4720,	078084	094108	115119	140140	149149	187187	175181	159159	198198	138144	154164	242246	187195	119121	148150	193197	168178	096098	162176	197205	171175	130130	240240	155175	139143	141141	097109	132132	224228	158160	114122
DR4784,	082084	102106	107113	132152	153153	185187	177177	159163	192192	138142	156156	244246	195195	119131	142150	191193	168180	096106	162168	197205	171175	130130	290312	171175	139151	143145	097107	124132	235235	158162	114126
DR4798,	080082	102110	107115	132138	149153	187187	173175	155163	192192	138138	156158	236242	189195	127131	146152	193197	178186	096102	168180	197197	149165	130146	236236	175179	135139	141145	087097	120132	227227	156162	114122
DR4800,	078078	102106	107119	138140	153153	187187	177179	155159	192192	138144	156156	238242	189189	119119	148152	191193	166176	096096	176180	197197	167171	122130	236240	155159	135139	131145	097109	132132	228231	158160	114118
DR4801,	080082	096106	107117	132138	149149	183187	177181	159163	194198	138138	158166	246248	193195	123127	146148	185193	166176	094096	168178	197211	165167	130146	240240	167171	147178	141143	097097	124132	227228	156162	114114
DR4803,	078088	108108	117119	144150	149153	181183	171181	157159	186198	142142	154156	246248	195195	127131	146150	185191	176178	096098	162168	197205	149167	130146	232236	151167	130151	131143	097097	124124	231231	158158	110114
DR4850,	084084	096106	107119	132138	153153	185187	175175	157159	192198	138138	156156	244244	189193	121127	150152	185193	178178	096106	168180	197205	163165	130142	236240	159175	139147	141141	097109	128128	219231	154162	110122
pop
KE,	080084	104104	111115	148148	153153	175187	177177	133133	190198	138138	156156	236246	195195	121127	146148	185193	182182	096106	162162	199199	163175	122134	232316	159171	135155	141141	087087	128128	224235	158158	110114
DR1705,	080084	094094	115119	138148	149157	175187	173177	159159	198200	134134	156156	246246	189189	119119	142144	193193	182182	096106	168168	199209	149163	130142	244320	155171	151151	131143	087087	124128	235235	156156	110110
DR2551,	080080	104106	107113	138148	153153	181187	173177	133155	196196	134138	156156	246248	195195	119121	142142	193199	178182	096098	162162	209209	163175	130142	244312	155159	135151	131143	087087	124128	224235	154154	110118
DR2553,	084084	094106	113113	148148	149149	175187	177177	133155	198200	134138	156156	246246	189189	121127	142142	193199	182188	096106	162168	197199	149149	130142	244308	155159	135135	131143	087087	128128	228235	156158	110110
DR2806,	080084	096106	107115	138148	149153	175175	175177	159159	190200	134138	150156	246246	189195	121121	142148	193199	178182	096106	168168	199199	171171	130142	236244	155171	136139	131131	087087	128132	227231	154158	110122
DR3001,	080084	094106	107113	138138	153153	187187	173173	133159	196200	134134	150152	246246	189195	119119	142142	185193	178178	096106	168168	197209	149175	130142	232240	167171	151151	131131	087087	128128	235236	154158	122122
DR3002,	080080	106106	109115	148148	153153	187187	173181	155155	196196	134134	150156	246248	189195	121121	142148	193199	172176	096106	168184	209209	175175	142158	240240	155167	135151	131131	087109	128128	235236	154156	114114
DR5438,	080084	094104	107121	138148	149153	187187	177181	133155	194196	134134	156156	246246	189195	119127	142148	195199	182182	096106	168168	199199	163171	154154	236240	151171	136139	131131	087087	128128	227227	154156	110110
DR5440,	078084	094106	113113	138148	153153	175187	177181	155155	196198	134134	156156	246246	195195	121127	142146	193193	182188	096106	162168	199199	163175	142142	308320	155167	135139	131131	087087	128128	223228	154154	114122
DR5448,	080080	104106	107113	138148	149153	187187	173175	155159	194200	134138	156156	246246	189195	119127	142146	193193	176178	106106	162168	199199	175175	130142	244244	155155	151151	131131	109109	128128	224235	156158	110118
DR5459,	078084	094104	111115	138138	149153	175187	177181	155159	194198	134138	150156	236246	189195	127133	146148	193193	182182	096096	168184	197199	163163	142142	232244	151167	151155	131143	087109	124128	224235	156158	110122
DR5474,	078078	106106	107115	138148	149149	187187	173177	155159	194198	138138	150156	248248	189195	119121	142146	185193	182182	096106	162162	197209	175175	142154	236308	155171	135139	131131	087087	128136	235236	156158	114122
DR5489,	078084	094106	111113	138138	149149	187187	173181	155155	196196	134134	156156	242246	189189	121127	146148	193193	182182	096098	162164	199205	163163	134154	316316	167167	135135	141141	087087	124128	235235	154160	110110
DR5519,	084084	094094	113119	132138	149153	187187	177177	157159	194194	134134	150152	240246	189189	119127	142146	185193	176178	096106	184186	205209	163177	150154	240320	151159	139151	131131	087087	124128	235235	154160	110110
DR5531,	084084	094094	113113	138138	153153	175183	177181	133159	196200	134138	156156	246246	189195	121127	146148	193193	182182	096096	162184	199209	175175	154154	244320	155167	135139	131131	087087	120128	223228	154158	114122
DR5540,	084084	104106	113113	138138	149153	175187	177181	133133	196198	134138	156156	246246	189195	121121	142146	193193	178188	106106	162168	197199	163175	130142	236286	151167	151151	131131	097097	128128	223235	154158	110118
DR5568,	078080	104104	113119	148148	149149	187187	173175	159159	200200	138138	156156	246248	189189	121121	142142	193193	178178	098106	168170	197197	175175	142142	308308	167167	135151	131131	087087	124128	232232	154154	110122
DR5573,	080084	106108	111115	138138	153153	187187	173177	159159	196198	138138	156156	246246	189189	121127	142142	193193	182182	096096	162168	209209	171175	142150	232236	167171	135151	131131	087109	124128	235235	154158	122122
DR5800,	084084	094106	107113	138148	149153	187187	173181	155159	196198	134134	156156	248248	189195	121121	142142	185193	176182	106106	162168	205209	171175	130130	240244	159167	139155	131131	087087	128136	235235	154154	110118
DR5812,	080084	106106	113115	138148	153153	187187	173181	133155	196198	134138	156156	248248	189195	121127	142142	193199	176182	096106	162168	197205	175175	130142	232236	155167	151155	131141	087109	124128	235235	156158	110110
pop
LR,	084088	104108	113115	150150	153153	187187	177177	159159	198198	136138	154154	238248	193195	119133	146146	185193	178188	106106	176180	197199	169175	130146	240240	155155	130136	141143	109113	128132	235239	154162	118122
DR3761,	080084	104106	111111	134150	153153	187187	175175	159159	186198	138138	164166	238238	189199	119129	150150	185197	178178	096096	162176	199211	175175	146146	240240	155155	135135	141143	109109	124124	227235	158162	114122
DR3764,	084084	104110	107107	134148	153153	187187	177177	159163	186196	138138	162166	238238	199199	127133	146146	185197	160176	096106	176176	197197	167169	146146	236236	155155	130135	141141	097097	124124	235239	154160	114118
DR3766,	082088	104106	111115	132134	149153	187187	177177	159163	196196	140140	162166	238246	195199	119133	146150	185185	176176	096106	172178	197211	167171	146146	236236	155159	135135	141147	087097	124132	228239	158160	114114
DR3767,	084088	104104	111113	132132	149157	187187	175177	159159	186198	134138	158166	238246	195199	129129	146150	197197	176182	096096	162176	197205	169171	146146	236236	155159	135136	143143	097109	124132	235235	154158	114122
DR3768,	084088	104108	111115	134134	153157	187187	175175	159159	186196	134138	152158	238248	195199	127129	146148	185197	166182	096096	162172	209211	175175	138146	240240	151171	130130	143145	087109	132140	235239	154160	114122
DR3769,	084088	104108	107111	134140	153157	187187	175175	157159	186196	134138	158166	238248	193195	121133	146146	185185	180186	096106	172176	197211	175177	146156	236240	147155	130135	141145	087097	124132	235239	154154	118122
DR3771,	084088	100104	107115	132150	149157	187187	175177	157159	186196	134138	158166	246246	195199	127129	146146	185197	174178	096106	172178	209211	167175	146146	236240	155155	135135	143147	097109	136136	235235	154160	114118
DR3772,	084088	108110	111111	148148	153153	187187	175177	157159	196198	138140	158158	238238	195195	127127	146150	185185	176182	106106	162172	197211	169175	146156	236240	151155	130135	141143	087097	116124	235235	154158	106114
DR3776,	082082	104104	107111	132148	149157	187187	175177	159159	186198	138138	166166	238238	189199	121127	142146	185197	160160	096096	162162	197211	169175	146156	236240	147155	135135	141143	097097	128128	235235	154160	106106
DR3779,	082084	106106	113115	148154	153153	187187	175177	159163	196196	138138	158166	238246	191195	121127	146146	185185	178182	096096	178178	205209	175175	146146	240240	155163	130135	143143	087109	124128	235239	154158	106122
DR3780,	084084	104106	111111	142144	153153	187187	175177	159159	188196	138140	166166	238238	195195	119127	146150	185197	160176	106106	176180	197205	167167	146146	236236	155155	135135	141143	097109	124128	235235	154162	114122
DR3782,	084088	104108	107115	152154	153153	185187	177181	159163	188188	138140	158166	238246	189195	127133	142146	185197	166174	096096	162162	197197	149175	138142	236236	155155	130135	143147	097109	128132	223239	162162	106114
DR3787,	084088	104108	107111	142150	153157	187187	177177	159163	188198	138140	158166	238246	199199	119121	142146	185193	174180	096106	176176	209211	167175	146146	236240	151155	135135	143145	097109	124128	239239	154162	114118
DR3789,	084088	104104	107113	142154	153153	187187	177177	157159	186186	138140	164166	238238	195199	119127	146148	197197	176176	096098	162176	197197	167175	146156	236236	155155	136151	143143	097109	124132	235235	160162	106114
DR3791,	082088	104104	107107	134134	153153	187187	177177	159159	186196	134138	166166	238248	195199	121121	146150	185193	174182	106106	176178	197197	167169	146146	240240	147155	135155	143147	097097	128128	235239	158160	114118
DR3793,	084088	104106	107115	134134	153157	187187	175177	159159	188188	138140	164166	238246	195195	121127	146148	185193	176176	096096	172176	197197	169175	146146	236240	155155	135136	141141	087097	124128	235239	160160	106114
DR3797,	084088	104104	107115	132148	153153	187187	175177	159159	186198	138140	160164	238246	193199	119133	146146	185185	160182	096106	162176	197205	167175	146146	236240	155155	135136	143145	109109	116132	235239	158160	114114
DR3800,	084084	104104	111113	134142	153157	187187	175177	159159	198202	138140	158158	238238	195199	119127	146146	185197	160174	096106	176180	197211	175175	146146	236236	155155	135136	141143	097109	116128	224235	154162	106114
DR3802,	084084	104104	107107	132134	153153	187187	175177	159163	186196	140140	158166	238238	195195	119127	146150	185197	176180	106106	176176	197205	167175	146146	236236	155155	135136	143145	097097	124128	235239	154160	106118
pop
MBT,	082082	098102	107111	132132	153153	187187	175175	163163	192196	132132	162162	244246	189195	123123	142150	185195	186186	096096	162162	205205	171175	138142	232232	167167	139155	143143	087109	124128	232235	158158	114114
DR1159,	084088	102104	107107	132152	149149	187187	175175	163163	198198	132132	162162	242246	195195	121127	150150	185193	186186	096106	168186	197205	171171	142142	232232	167167	135139	143143	087109	124124	235235	156158	114114
DR1203,	084088	102102	107107	152152	149153	175187	175175	163163	198198	132138	162162	246248	189195	127127	150150	185193	186186	096096	162168	197205	171171	138142	232236	163167	135139	143143	087097	124128	235235	156156	114114
DR1235,	084084	098102	107107	152152	149149	175187	175175	163163	186196	132132	162162	246248	189195	127127	142150	185197	186186	096102	162162	197197	171175	142142	232232	167167	139139	143143	087097	128128	235235	156158	114114
DR1247,	084088	102102	107107	132152	153153	175187	175175	163163	196198	132138	162162	248248	195195	123127	150150	197197	186186	102102	162168	197197	169169	138142	232232	167167	135139	143143	087109	124128	235235	156158	114114
DR1405,	088088	098102	107111	132132	149149	175187	175181	163163	196196	132132	162162	246248	195195	123127	150150	195195	186186	096096	162168	197197	171171	138142	232232	167167	135139	131141	087109	124128	235239	156156	114114
DR1412,	084088	098102	107107	132152	149153	187187	175181	159163	198198	132138	162162	246248	189195	123127	150150	185197	186186	096108	162162	205205	171171	142142	236236	167167	135135	143143	097109	124128	232235	156158	114114
DR1435,	084084	102102	107107	152152	153153	175187	175181	159163	196198	132138	162162	246248	189195	123127	150150	195197	186186	102106	162162	205205	171171	138142	232232	167167	135139	143143	087109	124128	232235	158158	114118
DR1906,	084084	098102	107107	132152	149149	187187	175175	159159	196196	132138	162162	248248	195195	123127	148148	195195	186186	096096	162162	197205	171171	138138	232236	163167	135139	141143	109109	124128	239239	158158	114118
DR1922,	084088	102102	107107	132152	153153	175175	175175	159163	192198	132132	162162	246248	189189	123123	150150	185193	186186	096102	162168	195197	171171	142142	232232	163167	135139	143143	087097	124128	232239	158158	114114
DR1931,	084088	102102	107107	132152	149149	175187	175181	159159	192196	132138	162162	244246	189195	123123	150150	195197	186186	106108	162162	197205	171171	138142	232232	167167	135139	143143	109109	124128	223235	156158	114114
DR1932,	084084	102102	107107	132152	149153	175175	175175	159159	196196	132138	162162	246248	195195	127127	150150	193197	184184	102106	162162	197197	171171	142142	232232	167167	135139	143143	087109	124128	235235	156158	114114
DR1933,	084084	102102	107111	132152	149149	175187	175175	159159	196198	132132	162162	242246	195195	123123	150150	195195	186186	096102	162168	197197	171171	142142	232232	167167	135155	131143	109109	128128	223232	156156	114114
DR2062,	088088	102102	107107	132152	149149	175175	175181	163163	198198	132138	158162	248248	195195	123127	150150	185195	186186	102106	162168	197205	171171	138142	232232	167167	139139	131143	087109	128128	232235	156158	114114
DR2174,	084088	102102	107107	152152	149149	187187	175175	133159	186198	132132	158162	248248	195195	121127	142150	193193	186186	096096	162168	197205	169169	142142	232236	163167	135139	143143	109109	124124	223232	156158	114114
DR2181,	084088	102102	107107	132152	149149	175187	175175	159163	186196	132132	162162	246248	195195	123127	142150	193195	186186	096106	162168	197205	171171	138138	232232	167167	155155	143143	097109	128128	223235	156158	114118
DR2182,	084084	102102	107107	132152	149149	175175	181181	163163	196196	132132	162162	248248	195195	123123	142142	185195	186186	102102	162168	197197	171171	138142	236236	167167	135139	131143	087109	128128	235235	156158	114114
DR2248,	088088	102102	107107	132152	149153	187187	175175	159163	192198	132138	162162	246248	195195	123127	150150	193193	186186	096096	162162	197205	171171	142142	232232	155167	135139	143143	087109	124124	235235	158160	114114
DR2251,	082082	098102	107107	152152	149149	175187	175181	159163	196198	138138	158162	246248	195195	123123	150150	185185	180186	096106	162162	197197	171171	138142	232232	167167	135139	131131	087109	124128	235235	158158	114114
DR2254,	082082	098102	107107	152152	149153	175187	175181	159163	196198	132138	158162	248248	195195	127127	142150	185197	180186	096096	162168	197205	171171	138138	232232	167167	135135	131143	087109	128128	232232	156158	114114
pop
NE,	082082	094100	111111	148150	157157	175187	175175	133157	196198	138142	154156	242246	185195	125127	148148	191191	178184	094096	162162	197209	169171	130146	236236	155155	135135	141141	097105	128128	219219	158158	118126
DR1443,	084084	100106	109111	132138	153157	175175	175175	133157	196196	138138	154158	240240	185199	127131	146150	185195	184184	096110	162162	197197	175175	130130	236240	175179	135135	131131	097107	120128	219235	158158	118118
DR1446,	080084	100106	109111	138138	157157	181187	175175	133167	194196	138138	154154	240240	185189	131131	150150	197197	178178	096096	162176	197197	163169	146146	236236	155175	135135	131141	097097	120128	219235	158158	126130
DR1458,	082084	100100	107107	132150	149157	181187	175179	157157	196196	138138	154154	240242	185185	121131	148148	191197	178180	096096	162170	197197	169175	146146	236236	155159	135135	131141	097097	120128	219219	154158	118126
DR1461,	084084	100106	107111	138150	153157	181187	175175	157159	194196	138142	154156	238242	185189	121131	148150	185191	178184	096098	162178	197197	169175	130146	236236	155155	125135	141141	097097	128128	219219	156156	118122
DR1462,	084084	106116	107109	138138	153157	187187	175175	133159	194196	138142	156158	240246	189199	131131	146150	191191	184186	096096	162178	197197	149175	146146	236240	155155	135135	131141	097097	128128	219239	156158	118118
DR1464,	080084	116116	107111	132132	153157	185187	177177	157167	194196	138138	154154	240242	199199	125131	148150	191195	178178	094096	162176	197209	169169	130142	232236	167175	135135	141141	107109	128128	219223	158158	118126
DR1469,	084084	100106	107107	138150	157157	175181	177179	157157	194196	138138	154154	242242	195199	127131	150150	191195	180186	098110	162162	197197	163171	130146	232236	151155	125135	131141	097097	128128	235235	158164	118122
DR1472,	084084	100106	107109	132132	157157	175187	175175	157157	196196	138138	154154	240240	185185	121121	146150	185197	184184	096110	162176	197197	149149	146146	236236	175175	135135	131141	097097	128128	231235	158158	118126
DR1473,	080084	100106	107111	132138	157157	181185	175179	157159	196196	138140	154156	242242	189189	127131	148150	185191	178180	096096	162176	197209	169171	146146	236236	151175	125135	141145	097109	120128	219223	156164	118122
DR1475,	080084	106106	109111	138138	153157	175187	175177	157157	196196	138138	154156	240240	185199	121131	146148	185185	178184	110110	162176	197197	169171	130146	236236	151179	135135	131141	109109	128128	235235	158158	118118
DR1477,	084084	100116	107109	150152	153157	187187	175179	159161	194194	138138	154158	240242	189199	121131	142150	185197	178186	096096	176176	197197	149149	122146	232236	155155	125135	131141	097109	128128	219235	158158	118126
DR1478,	084084	100106	107109	132138	149157	175187	175175	133157	196196	138142	154154	238240	185185	121127	146148	185185	184184	096096	162162	197197	163171	146146	236240	155175	130135	131131	097097	120128	235235	156162	118118
DR1488,	082084	100100	109111	138152	157157	175181	175179	157159	194196	138138	154154	240240	189189	121127	148148	191195	178178	096110	162162	197197	169169	146146	232232	155175	135135	131131	097097	128128	227235	158164	118122
DR1489,	080084	100106	109111	132152	149157	187187	175177	157159	194196	138138	154154	240242	199199	127131	150150	185191	178178	096096	162176	197209	163175	146146	232236	155175	135135	131141	097097	128128	219235	158164	118126
DR1491,	082084	106106	109111	138138	157157	175187	175179	157167	196196	138138	154156	240240	185189	121121	148148	185195	178178	096096	162176	197197	169169	146146	236244	155175	130135	131141	097097	120120	223223	158158	118118
DR1567,	080084	100100	107111	138138	149157	187187	175179	157167	194196	138140	154164	238242	185199	121129	148150	191197	178178	094096	162162	197197	169171	130146	236236	151175	135135	141141	097109	120128	219235	156164	114118
DR1640,	084084	104106	107107	132138	153157	181185	175175	159161	196200	138138	154164	240246	185189	131131	146148	191197	178184	096110	162178	197197	169175	130146	236244	175175	135135	131141	097109	120120	219231	158158	118118
DR1892,	084084	106116	109111	150150	153157	187187	175175	159159	194198	138142	154158	238246	189189	121125	142150	191197	178184	096096	176178	197197	163169	130146	236244	155167	135135	131131	097097	120128	219223	156156	118118
DR2308,	084084	100100	107115	132132	153153	187187	175179	161167	192194	138140	154158	242246	189189	121131	142150	195197	178178	096096	176178	197209	169169	142150	232240	155175	125135	141145	097097	128128	219235	154158	118126
pop
PPN,	084086	104104	107115	132142	149153	175187	165175	159159	186196	136138	150158	236248	189195	119119	152152	185185	168168	096096	180184	197197	149175	122142	236316	151155	125155	141143	087099	128128	232239	158162	114122
DR1285,	080082	094106	111113	148148	149153	181187	165177	159159	194196	142144	156158	240246	195199	121127	150152	185197	178182	098106	176178	197211	167175	130146	244300	167171	139143	131131	087099	124128	223235	156156	114114
DR1371,	084084	094104	107107	132132	157157	185187	165165	159159	196198	138138	152158	238246	195195	119119	146148	185193	166168	096106	178180	211213	169175	134142	240240	159167	130135	141141	097099	128132	232232	156160	114114
DR1647,	084084	100104	107107	132134	157157	185187	165175	159159	186198	140142	152166	240242	195197	127127	146148	193195	178186	096098	180184	211211	149175	142142	236316	151151	125139	131141	099109	128128	232235	158160	114114
DR1657,	074084	102102	107107	132132	149153	185187	165177	159159	186196	140140	152156	236248	189199	121129	146146	193195	168178	106106	180180	197211	149175	130150	240316	155171	129135	131131	099099	128128	223236	154162	114122
DR1659,	084084	102102	107107	132148	149153	175185	175177	159159	186196	134138	156166	236242	195195	121127	146148	185193	166172	098106	162180	205211	173175	146156	236240	151155	135155	131141	097109	120128	228239	156158	114118
DR1660,	080084	102106	107107	148148	157157	185185	175181	159159	196198	138140	152156	242248	193195	127127	146148	195195	178178	096106	180184	205211	149173	146156	236240	151155	135135	131131	097099	120128	232239	156158	114118
DR1745,	080084	094102	109115	146146	153153	175185	173175	159165	196196	134138	152156	238240	193195	127127	146148	193195	176186	096106	162184	209211	149175	146146	244244	159159	139139	131141	087097	116128	223228	158158	118122
DR1813,	084084	102104	107107	138142	153153	181187	177177	165165	196198	138138	152152	236238	187199	119127	146150	185185	174178	096106	176178	197197	149149	142154	244300	151155	125135	131131	097109	128132	235239	154156	114118
DR1828,	084084	094104	107107	144146	153153	175187	165165	159165	196196	138140	152158	240242	189195	127127	146150	185195	166178	096106	162176	211211	149175	142150	240244	151159	139139	131141	099099	120132	223231	156162	114114
DR1879,	084084	106106	107111	144144	149153	187187	177181	159161	194198	134138	152156	236238	195195	127127	146150	185185	178178	098106	178180	197213	175175	142142	236300	171171	151151	143145	087087	116116	227227	156162	114118
DR2704,	084084	104106	107113	142142	149157	181187	177181	159161	194196	138140	150152	240242	187195	119127	146148	185193	182182	096106	178178	197211	171175	146150	244300	151159	139151	131141	087099	124128	231239	156156	114118
DR2706,	080084	094104	107111	142146	153157	185187	177177	159161	196196	138140	152158	236242	195199	127127	146148	185193	178182	096096	176180	211211	167171	130146	244300	159159	135135	131145	087099	116128	231235	156162	114122
DR2751,	084084	096104	107111	132148	153153	187187	165167	159159	186196	138144	156166	240242	189189	119127	150152	185185	166182	106106	176178	197211	175175	156156	236236	167167	135139	131141	097097	120120	232232	154160	114114
DR2752,	084084	104104	107109	132142	153153	187187	175181	155159	196198	142142	158158	240240	189189	119127	148152	185193	178182	096106	176180	211211	167175	142156	236236	167167	139155	131141	097097	120120	223223	154160	114118
DR4823,	080084	086104	111111	132132	153153	187187	177177	155155	196198	142144	158158	242248	189195	121127	148152	185193	182186	096096	176176	211213	149171	146146	236240	159167	135139	131131	097099	128128	232232	162162	114118
DR4914,	084084	100102	107107	146148	153157	187187	177181	161161	196198	134140	152158	240246	189199	119127	146146	193203	182184	106106	176178	197211	149175	130138	236300	151151	125125	131141	097099	120132	223228	156162	114114
DR7022,	088090	104106	107109	132142	153157	185185	175177	159159	196198	140142	152156	236236	189195	121127	146146	185193	178186	098106	180180	211211	175175	130150	240240	159175	125139	131137	097099	120128	223223	156156	114114
DR7026,	084088	102104	109111	132136	149153	185187	165165	159159	186196	138140	152152	240240	187195	121121	148148	185193	174178	106106	162180	211213	149175	130130	236240	151167	139139	131145	097099	120120	232232	154156	114118
DR7030,	080084	102104	111111	142146	149153	187187	165177	159159	194196	138144	152158	240248	187195	119121	150152	193199	178178	096098	162178	197197	149175	130130	236240	167167	135139	131131	097099	120120	232236	150150	114118
pop
PWC,	082088	094096	103111	148148	153153	175181	173173	157159	196198	136140	154154	240240	193193	127131	148150	185191	178178	098106	168168	205211	167167	142146	244244	151151	155155	141147	087097	132132	235235	158158	118118
DR1089,	084090	094094	115115	138152	147153	175175	173177	159159	196198	140140	154154	238248	189193	121131	150150	191197	178178	096098	168168	197197	163167	142142	244244	151159	155155	141147	097097	132132	235236	160160	114118
DR1106,	084088	094094	111117	148150	157157	175185	173175	159159	198198	136138	154158	246248	193197	131131	148150	185191	178178	096096	168178	211211	163163	138142	236244	151151	143143	131141	087097	124132	232236	158158	118122
DR1113,	084088	094094	111111	150150	153153	175185	165177	149159	196198	138140	154166	240248	189195	119129	148148	185191	178178	096106	178178	197211	163175	134142	244244	155159	143143	143147	087111	124132	224227	156158	118118
DR1133,	088088	094094	111111	150150	157157	175185	173173	133133	188188	136138	154154	240248	193195	119131	148148	189191	178178	094096	168180	197205	169175	142146	236244	155175	143143	137143	087097	128132	224235	162162	110118
DR1162,	080080	094104	111115	148150	149153	175187	173175	157159	198198	136136	156156	240240	195195	121127	148148	185191	178188	096096	174180	205215	149175	142142	236312	151155	143155	131141	087097	112128	235239	156156	114118
DR1293,	088088	094094	111115	150152	153153	175181	165175	133159	198198	134136	156156	238240	195195	119121	148150	189197	178178	096096	168178	197205	163169	138150	236244	151155	143155	131141	087087	132132	224235	156160	118122
DR1299,	084088	094094	111115	132150	147157	187187	173181	133159	188196	136140	154156	240240	189189	119119	148148	185193	178178	096106	168180	197197	149163	142146	236308	151151	143155	141147	097097	108132	227235	156158	114118
DR1303,	080088	094096	111113	150154	153153	175185	175177	159159	198198	136140	154164	238240	189193	127127	146148	185193	178178	096098	178178	205211	149175	134146	236244	155159	139143	131147	097097	124132	216235	156160	118122
DR1517,	080082	094094	111115	150152	147147	175181	173173	133159	188188	138140	154156	240240	189195	119127	148148	185193	178178	096096	178180	197205	163163	142150	244244	151151	143155	137137	087097	132132	235239	156158	114118
DR1599,	080084	094094	111115	150152	157157	175187	175175	157159	196198	136136	156164	240248	193195	119127	148148	185191	178178	096098	168178	211211	169175	142150	236244	151155	143143	141143	087097	108124	231231	156156	118118
DR1602,	082084	094104	111115	134152	153153	175185	165173	159159	196198	136136	154164	240240	193193	127131	150150	185191	178178	094096	178178	205211	167175	142142	244244	151151	143155	131141	097097	124132	231235	156156	118118
DR1607,	084090	094094	103111	138152	149153	175185	173175	159159	196196	136138	156158	240246	189195	121127	148148	185193	178178	096096	178178	197205	167167	138142	244244	151151	139143	141147	097097	124128	232235	156156	118118
DR1613,	084084	094096	111117	132150	147153	175175	177177	133159	188198	140140	154164	240242	189195	129129	148148	185189	178178	096096	178180	197197	163163	138138	244308	151151	155155	131141	087097	108124	224235	156160	118118
DR1636,	084088	094094	111115	148150	147153	175187	173181	133159	196198	136138	156164	240248	189193	127129	148148	193193	178178	098098	168180	197197	175175	142142	244308	151159	143143	141141	087087	112128	224235	158158	118118
DR1671,	082084	094094	115115	148150	147153	175185	173175	149159	198198	134140	154156	240240	193195	119119	148150	185191	178178	096098	178178	211211	163167	142146	244244	151151	143155	131147	097097	128132	227235	158158	114118
DR1711,	084084	094094	115115	150152	149153	175187	173177	159159	196198	136140	156164	238240	195195	119127	148148	189193	178178	096106	178180	205211	175175	150150	244244	151155	139143	131147	097097	128128	235236	160160	118118
DR1979,	080084	094094	113113	150152	153153	175187	165173	157159	196198	136140	154166	240248	189195	127131	148148	191191	178178	096096	168180	211215	149163	142150	244244	151159	143155	147147	087097	128128	227235	158160	118118
DR2011,	080082	094096	111115	132138	149157	187187	165175	157159	196196	136140	156156	238240	189189	119131	148148	193197	178178	096096	178178	197215	163167	142142	244244	155155	135143	131143	097097	128128	227239	156160	118118
DR2027,	084088	094094	111111	132150	147157	175175	175177	159163	196198	136140	156164	240240	195195	127131	148148	191193	178178	096106	178180	197205	167175	142150	236308	151155	143155	141147	087097	128132	224227	156160	114118
pop
PM,	084084	108108	109115	138140	149153	187191	175177	157159	196196	140142	158158	242244	189193	121133	146152	185185	174176	098106	162162	205211	167175	130134	236236	155167	135139	139141	087087	120132	243243	154160	110118
DR2434,	084088	106108	115119	138148	153157	185185	177181	159159	196196	142142	158160	242242	189195	129133	150152	185193	176188	098106	162162	197197	167175	130150	236240	155175	125155	139141	087099	124132	243243	154154	114118
DR2436,	084088	094094	107115	138148	153153	175187	177177	159159	196196	134138	150158	244246	189195	121121	152152	187187	174176	106106	162162	197197	175175	130146	236304	155175	125135	131141	087099	120124	243243	154154	118126
DR2437,	080084	108114	113115	144148	153153	175187	173177	157159	198198	138140	154158	242246	185195	121133	146152	185193	176176	096106	162162	199209	171175	134146	236304	147167	125139	131143	087099	120132	239243	154154	118118
DR2438,	082084	108108	115115	138138	149157	185187	173175	159159	196198	142146	150158	240250	193195	121127	142146	193193	174176	098106	162176	211211	167175	134150	236240	155167	125151	141143	087087	120124	227231	154154	114118
DR2491,	078080	102108	111111	138148	153157	175187	175181	157159	196196	138142	154160	242246	187195	127133	142150	197199	178182	096106	162162	209209	171175	134134	236240	147147	135155	135143	087087	124128	227227	154156	114118
DR2644,	084088	094096	111115	138148	153157	181185	181181	159159	196198	138138	154162	242242	189193	119119	152152	195199	176178	106106	162162	197211	171171	134150	236236	171171	125139	139141	097109	124128	224232	154160	110122
DR2645,	084084	100112	113115	132138	153153	175175	181181	159159	196196	140146	150150	240242	189189	121131	146146	185185	176188	106106	162162	197211	167175	130130	240240	155171	135135	139141	087087	128132	224224	154154	110118
DR2652,	082088	094108	111113	148148	157157	185185	177183	159159	196196	142142	150158	242248	189197	119127	142150	191193	182188	106106	162162	209211	175175	130130	236236	155155	125135	141143	087087	120124	224232	154160	110110
DR2653,	080086	096102	111115	132138	153157	175191	177177	159163	196196	132136	158162	242242	187193	121121	142146	185191	174174	098106	162176	197203	175175	130130	236240	159175	125135	135141	099099	124132	224231	154154	110118
DR2682,	082086	106110	109111	148148	149157	175191	173175	157157	198198	138142	150156	244252	189195	129133	146148	193197	176188	106106	162162	199209	167171	130134	236240	159167	125143	141143	087097	132140	243243	156160	110126
DR2692,	082086	106108	111113	132148	149153	185191	175177	133159	196196	136142	156158	240246	187195	127133	146152	185193	176176	106106	162162	205211	165175	134134	236236	159167	135135	131139	087087	124124	235239	154156	118118
DR2703,	080086	096108	111111	132138	149149	181185	181187	157157	196198	138140	158162	242252	189189	121133	146148	199199	174182	098106	162178	211211	171175	134134	236236	143167	125135	143143	087097	120132	224224	160160	122130
DR2783,	080086	094108	107111	132138	153153	175187	175177	159163	188196	142142	150154	246246	195195	121121	148152	185191	176188	096096	162162	197209	175175	130146	240240	155167	125136	141141	087097	120124	224224	154156	110118
DR2784,	084086	094100	111115	132132	157157	169185	177181	157159	198198	142144	150158	246246	189189	119127	148152	185185	188188	106106	162162	209211	163167	130146	232240	151151	135159	139141	097099	124128	231243	160160	110110
DR2785,	084086	096108	107107	138148	149153	175187	181181	163163	196198	138142	150154	246252	189195	121133	146148	185191	182188	096106	162162	197209	175175	146146	236240	155155	135135	141143	087099	124132	224224	154156	118126
DR2968,	084088	106108	111111	148148	153153	175191	175181	159159	198198	142142	156158	242242	187193	121133	146146	185185	174182	094094	162176	209211	175175	134134	240240	143171	125139	141143	087087	120124	227232	160160	118118
DR7252,	082084	094110	107119	138148	153153	175185	173181	157157	192196	138140	154158	242246	187195	121127	146150	185191	182188	096106	162162	199209	163171	134146	236304	155171	136139	141143	087097	132132	232235	154160	110118
DR7595,	080080	094110	111123	138138	149153	185187	177181	157159	196198	140146	154158	242242	189197	121127	150152	185193	176182	098106	162162	209211	167175	130150	236236	171175	135135	139143	097099	120132	224232	154154	110118
DR7629,	082088	108108	111113	138148	149149	175185	181181	159159	196196	134138	150158	242242	189195	121133	146152	191199	174178	102102	162180	209211	149175	130142	236244	155155	135136	141143	087097	132132	224224	160160	130130
pop
PG,	074088	096096	109109	134142	149149	185185	173177	159159	198198	136138	150150	238244	189195	127127	142146	185191	176182	102102	176178	205209	165167	146150	236236	147163	135139	145145	087099	124136	215235	158162	122122
DR1994,	074088	102102	109111	142148	149153	185185	177181	159159	188198	136136	150152	240244	189195	121127	142148	191191	182182	106106	176176	207211	149149	142150	228236	151167	135139	141141	087087	124128	223223	162162	122122
DR1995,	088088	096096	109111	142142	149153	185185	177177	159159	190196	136136	150150	238244	195195	121127	148148	191191	182182	106106	176178	199207	165167	142150	232236	151151	135139	141141	087087	124124	215223	158162	122126
DR2380,	088088	096096	109109	142148	153153	185185	177177	155159	188198	136136	158158	238244	189189	127133	148148	191191	178182	102102	176176	207207	165167	142150	228232	151151	139139	131141	087097	124124	215223	154158	126126
DR2423,	088088	096096	109109	134142	149149	185185	177177	155157	196196	136136	150150	244244	195195	121127	148148	191191	186186	106106	176176	211211	149167	146150	228236	151155	135139	131141	087097	128128	223223	162162	122122
DR2480,	074088	096096	109109	142142	149149	185185	177177	155155	196196	136136	150152	244244	189189	121121	148148	185185	182186	102102	162178	209211	167167	142150	228232	151151	135135	131131	087087	124128	223223	158162	122122
DR2482,	074088	096096	109109	142142	149149	185185	177181	155159	196198	136136	150154	238244	189189	127127	142142	185191	178186	106106	176180	199207	165171	142142	236308	151163	125139	131131	087087	124128	223235	158162	122122
DR2487,	074088	096096	109109	142142	149149	185185	177177	155155	188198	136136	150150	244244	189189	121127	142148	185185	186186	102106	162178	199209	167167	150150	228308	151151	135135	131131	087087	124124	223223	162162	122122
DR2512,	088088	096096	109111	142142	149149	185185	177177	159159	188198	136136	150150	238240	189195	127127	142148	191197	178186	106106	176176	199211	149149	142150	228236	151179	135139	131131	087097	124124	215223	158162	122122
DR2517,	074088	096096	109109	142142	149153	185185	175177	159159	196198	136136	150158	238244	189189	121127	148148	191191	182182	102102	162176	199211	165171	142150	228228	151163	155155	131131	087097	124128	223223	162162	122126
DR2518,	088088	096096	109109	142148	149149	185185	171177	159159	196196	136136	150158	238244	189195	121127	148148	191191	176178	102102	176178	199207	149165	150150	232236	147155	125135	131131	087097	124124	215223	158158	122126
DR2534,	074088	096102	109109	142142	149149	185185	177177	159159	196198	136142	152152	238244	189195	119127	148148	185191	182186	102106	176176	209211	149171	150150	236236	147151	135139	131131	087097	128128	223223	158162	122122
DR2535,	088088	096096	109111	142142	149153	185185	171177	159159	196198	136136	150150	238244	189189	119121	142148	185191	178178	102106	176178	197209	149167	142142	232236	151151	135135	141145	097097	124124	223235	162162	122122
DR2537,	074088	096102	111111	142142	149153	185185	177177	159159	196196	136136	150152	238238	189195	121127	148148	191191	178186	102106	176178	209209	149171	142142	236236	151151	135155	131145	097097	124128	223223	162162	122126
DR2877,	088088	096102	109111	142142	149149	185185	171177	155159	190198	136136	150158	238244	189195	121127	148148	191191	182182	102106	176176	199211	165169	142150	236308	155163	135135	131131	087087	124128	223223	162162	122126
DR3106,	074088	096096	109111	134148	149157	185185	177177	159159	190196	136136	150150	240244	189189	121127	148148	191191	166182	102106	176178	205211	149167	142150	228232	147163	135155	131145	087087	124124	215223	162162	122122
DR3108,	088088	096096	109109	142142	149153	185185	177177	155159	196196	136136	150150	240240	189189	121127	142148	191191	182186	102102	180180	207207	167171	146150	228236	151163	135139	131131	087087	128136	223223	162162	122122
DR3189,	074088	096096	109111	142142	149153	185185	177177	159159	196196	136136	150150	244244	189195	121127	148148	191191	178178	102102	176176	199207	165167	142146	228308	151155	135135	141141	087097	128128	223223	162162	122126
DR3254,	074074	102102	109109	142142	149153	185185	171177	155159	196198	136136	158158	238244	189195	121127	148148	191191	166186	102106	176178	207207	149167	142150	232236	151175	125135	131145	087097	128128	235235	154162	122126
DR3255,	074088	096096	109109	142142	149149	185185	175177	155159	190198	136136	150158	238244	189189	127127	148148	191191	178178	102102	162176	205207	149167	150150	228236	151155	125135	131131	087087	124124	215223	162162	122122
pop
RR,	084084	104104	109115	148152	149149	175185	173181	159159	188196	138138	158166	238238	189195	121127	142146	193197	178182	096096	170176	197209	149149	130142	240240	155175	135135	131149	087097	128132	227228	154156	114118
DR1098,	084084	102102	113115	138138	149153	175187	177177	159159	200200	138146	166166	240240	189189	119127	142146	185195	178178	096096	176178	209209	163171	142150	232248	151151	143151	131131	087109	116132	228231	154158	118118
DR1118,	084084	102102	109113	138146	149157	187187	177177	157159	198200	138138	152154	238238	189193	121133	142142	193195	178178	106106	176178	209209	171177	142142	248248	167175	139139	131141	087097	124132	227227	154154	118122
DR1710,	082084	094104	109109	130152	149149	185185	175175	159165	198200	134138	150154	238240	189189	121121	142148	185197	178178	096098	178178	207209	171177	142142	232236	151175	147151	131131	087109	128132	223239	154160	114122
DR1736,	080084	104104	111111	138146	149153	175185	177177	157159	198200	138138	152152	238246	189199	127127	142142	185195	178178	106106	178178	209209	167177	142142	232248	147151	135143	131141	097109	120124	228228	154154	114118
DR1887,	084084	110110	109109	130148	149153	175185	175177	157159	196196	138138	150166	238246	189199	121121	142142	185185	176178	096106	162178	207209	163175	130142	236240	155171	135151	131131	097109	124132	227231	154168	118122
DR2094,	080084	094104	111111	138148	153157	175175	177177	157159	196196	138142	150152	246246	189189	119127	142142	185195	178178	096106	162176	207209	149177	142142	232248	167167	147151	141141	097109	116132	227231	154156	118118
DR2105,	084084	094104	107109	148152	149157	185187	177177	159159	198202	134138	152166	244246	189193	121133	142142	185197	178178	098106	178178	207209	149177	130142	240248	151167	135135	131141	097097	128132	231231	156160	114118
DR2650,	084084	104110	109111	138142	149153	185187	177177	157165	198200	138138	152154	238240	189189	119127	142142	195197	178178	096096	176178	207209	171175	142142	236236	151179	135147	141149	087097	116132	227231	154154	114118
DR2669,	084084	094102	111115	148148	149153	187187	177177	159159	198200	134138	152166	238240	189199	119121	142148	185195	178178	106106	162178	207207	163163	130130	236240	175175	143151	131141	087087	116124	227235	154156	110118
DR2693,	088088	096102	111115	138138	149153	175175	177177	159159	196198	134142	152152	238246	195199	119129	142148	185193	174178	096096	178178	197197	163175	130142	232248	151159	143151	131141	097097	128132	231231	154154	122122
DR2695,	088088	094096	115115	134152	157157	175185	177177	159159	198198	138138	152162	240240	189195	119121	142142	185193	178178	096106	162170	207207	171171	142142	232244	155155	143151	131131	095097	116132	223231	154156	114114
DR2696,	084084	094104	109111	138138	153157	175185	177181	159165	200200	138138	152166	238240	189199	121123	142142	193195	178178	106106	176176	209209	163177	142150	232240	151175	151151	131131	109109	124132	223227	154160	118122
DR2708,	084088	102104	111113	138138	149149	175187	177177	157159	198200	138138	152154	238246	189199	127133	142148	185197	178178	106106	176178	209209	165171	142142	240248	175175	139147	131131	097097	128132	227227	154154	118118
DR2739,	084084	096104	115115	132138	153157	187187	177177	159159	196198	138138	152166	240244	189197	119121	146148	197197	176178	096106	162178	197207	149163	142142	240240	151167	143151	141141	087109	124132	231235	154156	114114
DR2796,	084088	102104	109115	138138	149157	185187	177177	157157	196198	134138	154164	240240	189197	121127	142142	185185	178178	096106	162176	207209	163169	130142	240248	151175	135139	131141	087097	112116	228228	154154	118118
DR2825,	080084	104104	109109	132152	149153	175187	175177	159159	196196	138138	150164	240240	189199	119121	142142	185195	178178	096106	178178	209211	163171	142142	236248	147175	135143	141149	097109	128132	228231	160160	114122
DR2836,	084084	096104	109115	138152	153157	175185	175177	159159	198198	134138	164166	238238	185189	121127	142142	185185	178178	096106	178178	209211	163171	142142	244248	167175	135139	131131	097097	120128	231231	154160	118118
DR2856,	084084	102104	111115	138148	149157	185187	177177	159159	198198	134138	152152	240240	189189	121121	142142	185185	178178	098106	176178	207209	167171	142142	240248	151167	143151	131141	087109	116132	228235	158160	110118
DR2904,	082084	104104	109109	138146	153157	187187	177177	159159	196198	138138	154162	246246	189199	119121	142142	185193	178178	106106	162178	197209	149169	142142	232248	151175	139143	131141	097097	128132	227231	154154	114118
pop
WM,	088088	104108	111111	148152	153153	185187	177179	159159	196196	136138	164164	238240	189195	119133	146152	185185	178186	096096	162162	209211	149149	130146	236236	163163	127127	141141	087087	128128	235235	156156	114114
DR3702,	084088	108108	111115	152152	153153	185187	175175	159159	196196	136138	164164	240240	189195	119127	146148	185185	178186	096096	162162	197211	149175	126130	236236	147167	127127	131141	097109	128128	228235	156156	114114
DR3706,	084088	114114	111119	146152	153153	185187	175175	157159	194194	136136	152152	238246	189199	133133	146148	185185	178178	102106	176176	211211	175175	130130	236236	151167	139139	131141	087097	124128	239239	154156	118118
DR3708,	084088	096104	111111	148148	149153	185187	177177	159159	196196	136138	154164	246246	195195	119119	146148	185185	178186	096110	162162	197197	149175	130130	236236	167167	127135	141143	087097	116128	235235	156164	114114
DR3709,	084088	096096	107111	146148	153153	185187	175177	159159	196196	138138	152152	238246	189195	119119	148148	185185	178186	096096	162162	211211	149149	130130	236240	147163	135135	141141	087097	124128	231235	156160	114126
DR3723,	084088	096104	107119	146148	153153	185185	179185	157157	196196	136136	164164	238246	189199	121133	148148	185185	178184	106110	162176	211211	175175	146146	236236	147167	127135	131143	109109	116128	235235	156156	118118
DR3730,	084084	096108	111113	146146	153153	185185	177185	157159	196196	134136	152158	246246	193199	119133	148148	185185	178190	102110	162176	211211	149175	126146	236240	147167	135135	141141	087097	128132	228235	156156	114118
DR3731,	084088	104104	113115	146152	153153	187187	175175	159159	196196	136138	154158	240246	189193	127133	146148	185185	186190	096096	162162	211211	165175	130130	236236	167167	127135	131143	087109	128128	228228	156156	114114
DR4969,	086088	110110	107115	150154	149153	185187	175181	157157	194194	136136	150164	238246	195199	119121	146148	185185	176190	096106	162162	211211	165165	134146	236240	167167	135135	141143	087109	124124	228231	154156	118118
DR4970,	084084	096106	107111	148152	153153	185187	175177	159159	196196	136136	152152	238246	189193	133133	146146	185185	178178	096106	162162	197211	149175	126146	236240	151167	135135	131143	087103	124128	228235	154156	110114
DR4971,	084088	104108	111115	146148	149153	185187	175175	157159	196196	136138	150158	240246	189193	127127	146148	185185	190190	106106	162176	197197	163175	126146	236236	151167	135147	131143	087087	116124	228235	154156	110114
DR5071,	084088	104108	107111	148148	153153	185185	175175	159163	196196	136136	154164	238240	189195	121133	148148	185185	178186	098098	162162	197211	175175	130130	232236	167167	127135	141143	109109	116128	228228	156156	114114
DR5120,	088088	096104	111115	148148	153153	175185	175177	159159	196196	138138	152164	240240	195199	119127	148148	185185	178186	096110	162162	211211	149175	146146	236240	147163	127135	131141	087087	116128	228235	156160	114114
DR5139,	082088	096104	111111	148152	153153	185187	175177	157159	196196	136136	152164	240240	189193	119121	148148	185185	178186	106110	162162	197211	165175	130146	236236	163163	135135	141141	087087	128128	228235	156156	114118
DR5536,	088088	096108	111115	146148	153153	185185	185185	157159	194196	138138	152164	238238	193199	119119	146148	185191	176178	098110	162162	197211	149175	130146	236236	163163	135139	131141	097097	128128	228239	156160	114114
DR5539,	084088	096104	107113	146152	153153	185185	175185	159159	194196	136138	164164	240246	189199	119133	146148	185185	178186	110110	162162	211211	175175	146146	236236	147163	127127	131141	087097	128128	228235	156156	114114
DR5567,	084084	104110	111115	134146	149153	175181	173175	157157	196196	134136	150154	238246	189189	119121	146146	185197	176178	098106	162176	209211	149165	146146	236236	155167	135135	141141	087099	128132	239239	156162	114122
DR5585,	084088	100108	113113	134148	153153	185187	175175	157159	194196	136136	150152	238238	193199	119121	146148	185191	178190	098110	162162	205211	163175	146146	236236	151167	127135	141143	087109	116128	224235	154156	114118
DR5868,	084088	096108	111115	148152	153153	175181	175177	157159	196196	138138	164164	238246	189195	119133	146148	185185	178178	096096	162162	197211	175175	130130	236240	163163	127127	141141	087087	124128	224235	156156	114114
DR5972,	088088	096104	113115	146148	149153	185185	175177	157159	194200	134134	154156	240246	185189	119121	148152	185185	186186	106110	162162	211211	149165	126146	232236	167171	135135	141141	087097	116128	235235	154156	110118
pop
YT,	074084	102102	111113	138154	149149	175187	175175	159159	192198	134134	156156	242248	189195	123125	146148	185185	180180	096102	176178	197209	149149	138138	240244	147151	129147	131139	097097	116124	224231	156156	114114
DR1311,	072074	104104	107111	132132	149153	175187	175177	133159	196198	132136	156156	246248	195197	121121	148148	185193	176180	098106	162178	205209	167175	134134	240244	147155	135147	131149	097109	120124	224235	156162	118122
DR1525,	078084	104108	115115	132132	153153	175187	173177	159159	188198	138146	156156	246248	189189	129129	150150	193193	180180	098098	176176	205211	169175	130146	240316	147147	126139	149149	097097	124128	224235	156156	118126
DR2188,	084084	100114	115115	138150	153153	175187	173175	159163	198200	134134	156156	240248	195195	129131	150150	193193	168186	096098	176178	197205	165171	142142	236240	151151	129151	141149	097097	124132	223224	154154	114122
DR2216,	078078	100108	107109	142154	149149	175187	175181	159159	192198	134138	152160	238248	189189	129131	150150	185185	180180	096106	176178	205209	167167	134146	236240	147155	126147	131131	087097	124128	223224	156162	114114
DR2223,	074084	102108	115119	138140	155155	175175	173175	159159	194198	134134	152156	242242	189189	121125	152152	185193	180182	096102	178180	209211	171175	130146	236240	147155	135155	131131	097097	124128	224232	156162	118122
DR2225,	074084	110114	107115	154154	149149	175175	175175	133159	192196	134142	154156	238242	189189	131131	142148	185197	180180	096098	176180	209211	149173	122130	236244	147151	135147	135139	087097	128128	224228	156162	114114
DR2235,	082084	100102	107115	138152	149153	181185	175177	133157	186188	132134	156156	238238	189189	127131	148152	185197	176178	098098	176176	205205	165173	146146	236240	155159	147163	131141	097097	116124	224231	156156	114118
DR2236,	082084	104106	115115	132140	149149	175187	177177	159159	192198	142146	156156	244248	189195	131131	146148	185193	172180	096106	162176	209213	169171	130130	240252	147155	135147	149149	097097	120124	223224	154154	114122
DR2266,	082088	104110	111115	138138	149153	175175	175177	133159	196196	142142	156156	248248	189195	127133	150152	185193	168168	096098	176180	209209	175175	130146	236244	147151	139167	131131	087097	124124	223223	154156	114118
DR2269,	080084	102106	111115	132140	149153	175187	175175	133159	198198	134138	154156	248248	189195	129133	146148	193193	176180	098098	168168	209209	175175	130130	236248	147147	135135	139149	087097	116124	228231	162162	114118
DR2376,	078084	102110	111111	138152	153153	181187	175175	159163	192200	138146	152156	238238	189189	125129	146148	185193	176176	096098	168180	209209	149175	122130	240304	147147	135163	139149	087097	120128	223223	156162	122122
DR2377,	074082	106106	109113	142152	149153	175187	175177	159159	196198	132134	156156	246248	195195	125127	148148	185185	168168	098106	176180	209213	175175	130130	236236	147151	139147	131149	097097	116120	231231	154156	114114
DR2699,	074088	104106	113115	132132	153153	175187	173181	159159	198198	134138	156156	240248	189195	121129	146148	185193	160168	096098	168180	197205	169169	130142	236244	147155	139143	141149	097097	116124	231239	156162	110122
DR2700,	078084	104110	111115	132138	149153	175185	175177	133159	192200	134134	152156	238246	189195	129129	146150	185191	168186	098098	172178	197197	149169	130146	240252	151155	129163	131131	097097	116124	223224	156162	114118
DR2701,	080082	096104	111115	138154	153155	181187	177181	133163	198198	134138	154154	248248	189189	129129	152152	185185	172176	098106	176180	205209	149165	130130	236236	147155	139147	131149	097097	124128	223231	156162	122122
DR2743,	074082	102108	109119	132132	153153	175187	177177	159159	198198	134142	154156	246248	189195	125131	148150	185185	176180	096106	176176	205209	167175	138146	252252	147155	135163	131139	087097	124128	224231	154156	110118
DR2744,	072074	096100	115119	132138	149149	175187	177177	159159	198198	132134	152156	246248	189195	121131	148152	185193	180180	098106	172180	209213	167175	146146	240252	155155	147163	131149	097097	124128	224224	156156	114118
DR3021,	078082	106110	115115	132152	149157	175185	173181	157159	188198	134142	156156	246248	189189	121121	148152	193193	168180	096096	172178	205209	175175	130130	236252	155159	147147	131149	097097	104124	223224	156162	114126
DR3022,	074080	096096	113115	132138	149153	175187	175177	133159	196198	138142	158158	248248	189193	131131	146146	185193	176180	098098	162168	197205	149149	146146	236244	147155	163163	143149	097109	120128	224224	154162	114114
